# Supplementary material for: microRNA-guided immunity against respiratory virus infection in human and mouse lung cells
Source: Biol Open. 2024 Jun 17;13(6):bio060172. doi: 10.1242/bio.060172 (PMC11212637; doi:10.1242/bio.060172)
Supplement: Table S1. The number of protein-coding genes and miRNAs in each species [file biolopen-13-060172-TableS1.xlsx]

## Sheet: Table S1
Supplementary Table S1. The number of protein-coding genes and miRNAs in each species
The data was obtained from Ensembl Relase 105, Plant Ensembl Release 52, and miRBase Release 22.
Organism	Protein-coding genes	Precursor miRNAs	Mature miRNAs
Homo sapiens	20465	1917	2656
Mus musculus	22469	1234	1978
Drosophila melanogaster	13968	258	469
Caenorhabditis elegans	20191	253	437
Arabidopsis thaliana	27655	326	428
