# Supplementary material for: microRNA-guided immunity against respiratory virus infection in human and mouse lung cells
Source: Biol Open. 2024 Jun 17;13(6):bio060172. doi: 10.1242/bio.060172 (PMC11212637; doi:10.1242/bio.060172)
Supplement: Table S2. The small RNA-seq data used in this study [file biolopen-13-060172-TableS2.xlsx]

## Sheet: Table S2
Supplementary Table S2. The small RNA-seq data used in this study
Homo sapiens
#	SRA study	age	Instrument	sex
1	SRR10837563 (ENCFF644PSH)	16	Illumina NextSeq 500	Female
2	SRR5152794	21	Illumina HiSeq 2000	Male
3	SRR5152802	25	Illumina HiSeq 2000	Male
4	SRR5152772	29	Illumina HiSeq 2000	Female
5	SRR5152524	31	Illumina HiSeq 2000	Male
6	SRR5152655	32.1425	Illumina HiSeq 2000	Female
7	SRR5152706	31.8603	Illumina HiSeq 2000	Male
8	SRR5152665	32.7041	Illumina HiSeq 2000	Male
9	SRR5152540	34.2603	Illumina HiSeq 2000	Male
10	SRR5152617	35	Illumina HiSeq 2000	Male
11	SRR5152735	35	Illumina HiSeq 2000	Female
12	SRR5152756	35.3616	Illumina HiSeq 2000	Female
13	SRR5152821	35.3726	Illumina HiSeq 2000	Male
14	SRR5152770	36	Illumina HiSeq 2000	Female
15	SRR5152754	39.726	Illumina HiSeq 2000	Male
Mus musculus
#	SRA study	age	Instrument	sex
1	DRR100300	8-10 weeks	Illumina HiSeq 2000
2	DRR100313	8-10 weeks	Illumina HiSeq 2000
3	DRR100326	8-10 weeks	Illumina HiSeq 2000
4	DRR100301	8-10 weeks	Illumina HiSeq 2000
5	DRR100302	8-10 weeks	Illumina HiSeq 2000
6	DRR100314	8-10 weeks	Illumina HiSeq 2000
7	DRR100315	8-10 weeks	Illumina HiSeq 2000
8	DRR100325	8-10 weeks	Illumina HiSeq 2000
9	DRR100327	8-10 weeks	Illumina HiSeq 2000
10	SRR11218190	8-12 weeks old	BGISEQ-500
11	SRR11218191	8-12 weeks old	BGISEQ-500
12	SRR11218192	8-12 weeks old	BGISEQ-500
13	SRR11218193	8-12 weeks old	BGISEQ-500
14	SRR11218194	8-12 weeks old	BGISEQ-500
15	SRR11218195	8-12 weeks old	BGISEQ-500
16	SRR3745289	16-week-old	Illumina HiSeq 1000	Female
17	SRR3745290	16-week-old	Illumina HiSeq 1000	Female
18	SRR3745291	16-week-old	Illumina HiSeq 1000	Female
19	SRR3745292	16-week-old	Illumina HiSeq 1000	Female
20	SRR5059358	16-week-old	Illumina HiSeq 1000
21	SRR5059359	16-week-old	Illumina HiSeq 1000
22	SRR5059360	16-week-old	Illumina HiSeq 1000
23	SRR5059361	16-week-old	Illumina HiSeq 1000
