# Supplementary material for: microRNA-guided immunity against respiratory virus infection in human and mouse lung cells
Source: Biol Open. 2024 Jun 17;13(6):bio060172. doi: 10.1242/bio.060172 (PMC11212637; doi:10.1242/bio.060172)
Supplement: Table S3. The list of human lung miRNAs with multiple interaction sites on the MPIV genome and its complementary strand [file biolopen-13-060172-TableS3.xlsx]

## Sheet: Table S3
Supplementary Table S3. The list of human lung miRNAs with multiple interaction sites on the MPIV genome and its complementary strand
The genome
miRNA name	ID	sequence (5' to 3')	the number of target sites
hsa-miR-335-5p	MIMAT0000765	UCAAGAGCAAUAACGAAAAAUGU	19
hsa-miR-143-3p	MIMAT0000435	UGAGAUGAAGCACUGUAGCUC	14
hsa-miR-361-5p	MIMAT0000703	UUAUCAGAAUCUCCAGGGGUAC	12
hsa-miR-7-5p	MIMAT0000252	UGGAAGACUAGUGAUUUUGUUGUU	11
hsa-miR-3184-3p	MIMAT0022731	AAAGUCUCGCUCUCUGCCCCUCA	10
hsa-miR-3529-3p	MIMAT0022741	AACAACAAAAUCACUAGUCUUCCA	10
hsa-miR-214-3p	MIMAT0000271	ACAGCAGGCACAGACAGGCAGU	10
hsa-miR-185-5p	MIMAT0000455	UGGAGAGAAAGGCAGUUCCUGA	10
hsa-miR-125b-5p	MIMAT0000423	UCCCUGAGACCCUAACUUGUGA	9
hsa-miR-125a-5p	MIMAT0000443	UCCCUGAGACCCUUUAACCUGUGA	9
hsa-miR-769-5p	MIMAT0003886	UGAGACCUCUGGGUUCUGAGCU	9
hsa-miR-19b-3p	MIMAT0000074	UGUGCAAAUCCAUGCAAAACUGA	9
hsa-miR-34c-3p	MIMAT0004677	AAUCACUAACCACACGGCCAGG	8
hsa-miR-425-5p	MIMAT0003393	AAUGACACGAUCACUCCCGUUGA	8
hsa-let-7d-5p	MIMAT0000065	AGAGGUAGUAGGUUGCAUAGUU	8
hsa-miR-140-3p	MIMAT0004597	UACCACAGGGUAGAACCACGG	8
hsa-miR-146b-5p	MIMAT0002809	UGAGAACUGAAUUCCAUAGGCUG	8
hsa-miR-146a-5p	MIMAT0000449	UGAGAACUGAAUUCCAUGGGUU	8
hsa-let-7e-5p	MIMAT0000066	UGAGGUAGGAGGUUGUAUAGUU	8
hsa-miR-98-5p	MIMAT0000096	UGAGGUAGUAAGUUGUAUUGUU	8
hsa-let-7f-5p	MIMAT0000067	UGAGGUAGUAGAUUGUAUAGUU	8
hsa-let-7a-5p	MIMAT0000062	UGAGGUAGUAGGUUGUAUAGUU	8
hsa-let-7c-5p	MIMAT0000064	UGAGGUAGUAGGUUGUAUGGUU	8
hsa-let-7b-5p	MIMAT0000063	UGAGGUAGUAGGUUGUGUGGUU	8
hsa-let-7g-5p	MIMAT0000414	UGAGGUAGUAGUUUGUACAGUU	8
hsa-let-7i-5p	MIMAT0000415	UGAGGUAGUAGUUUGUGCUGUU	8
hsa-miR-28-5p	MIMAT0000085	AAGGAGCUCACAGUCUAUUGAG	7
hsa-miR-708-5p	MIMAT0004926	AAGGAGCUUACAAUCUAGCUGGG	7
hsa-miR-31-5p	MIMAT0000089	AGGCAAGAUGCUGGCAUAGCU	7
hsa-miR-106b-5p	MIMAT0000680	UAAAGUGCUGACAGUGCAGAU	7
hsa-miR-20a-5p	MIMAT0000075	UAAAGUGCUUAUAGUGCAGGUAG	7
hsa-miR-449c-5p	MIMAT0010251	UAGGCAGUGUAUUGCUAGCGGCUGU	7
hsa-miR-34b-5p	MIMAT0000685	UAGGCAGUGUCAUUAGCUGAUUG	7
hsa-miR-125b-2-3p	MIMAT0004603	UCACAAGUCAGGCUCUUGGGAC	7
hsa-miR-128-3p	MIMAT0000424	UCACAGUGAACCGGUCUCUUU	7
hsa-miR-484	MIMAT0002174	UCAGGCUCAGUCCCCUCCCGAU	7
hsa-miR-340-5p	MIMAT0004692	UUAUAAAGCAAUGAGACUGAUU	7
hsa-miR-218-5p	MIMAT0000275	UUGUGCUUGAUCUAACCAUGU	7
hsa-miR-107	MIMAT0000104	AGCAGCAUUGUACAGGGCUAUCA	6
hsa-miR-103a-3p	MIMAT0000101	AGCAGCAUUGUACAGGGCUAUGA	6
hsa-miR-660-5p	MIMAT0003338	UACCCAUUGCAUAUCGGAGUUG	6
hsa-miR-10b-5p	MIMAT0000254	UACCCUGUAGAACCGAAUUUGUG	6
hsa-miR-10a-5p	MIMAT0000253	UACCCUGUAGAUCCGAAUUUGUG	6
hsa-miR-195-5p	MIMAT0000461	UAGCAGCACAGAAAUAUUGGC	6
hsa-miR-15a-5p	MIMAT0000068	UAGCAGCACAUAAUGGUUUGUG	6
hsa-miR-15b-5p	MIMAT0000417	UAGCAGCACAUCAUGGUUUACA	6
hsa-miR-16-5p	MIMAT0000069	UAGCAGCACGUAAAUAUUGGCG	6
hsa-miR-135b-5p	MIMAT0000758	UAUGGCUUUUCAUUCCUAUGUGA	6
hsa-miR-224-5p	MIMAT0000281	UCAAGUCACUAGUGGUUCCGUUUAG	6
hsa-miR-95-3p	MIMAT0000094	UUCAACGGGUAUUUAUUGAGCA	6
hsa-miR-27a-3p	MIMAT0000084	UUCACAGUGGCUAAGUUCCGC	6
hsa-miR-27b-3p	MIMAT0000419	UUCACAGUGGCUAAGUUCUGC	6
hsa-miR-320b	MIMAT0005792	AAAAGCUGGGUUGAGAGGGCAA	5
hsa-miR-320a-3p	MIMAT0000510	AAAAGCUGGGUUGAGAGGGCGA	5
hsa-miR-148a-5p	MIMAT0004549	AAAGUUCUGAGACACUCCGACU	5
hsa-miR-363-3p	MIMAT0000707	AAUUGCACGGUAUCCAUCUGUA	5
hsa-miR-221-5p	MIMAT0004568	ACCUGGCAUACAAUGUAGAUUU	5
hsa-miR-671-5p	MIMAT0003880	AGGAAGCCCUGGAGGGGCUGGAG	5
hsa-miR-34c-5p	MIMAT0000686	AGGCAGUGUAGUUAGCUGAUUGC	5
hsa-miR-449b-5p	MIMAT0003327	AGGCAGUGUAUUGUUAGCUGGC	5
hsa-miR-92b-3p	MIMAT0003218	UAUUGCACUCGUCCCGGCCUCC	5
hsa-miR-92a-3p	MIMAT0000092	UAUUGCACUUGUCCCGGCCUGU	5
hsa-miR-103b	MIMAT0007402	UCAUAGCCCUGUACAAUGCUGCU	5
hsa-miR-339-5p	MIMAT0000764	UCCCUGUCCUCCAGGAGCUCACG	5
hsa-miR-342-3p	MIMAT0000753	UCUCACACAGAAAUCGCACCCGU	5
hsa-miR-150-5p	MIMAT0000451	UCUCCCAACCCUUGUACCAGUG	5
hsa-miR-423-5p	MIMAT0004748	UGAGGGGCAGAGAGCGAGACUUU	5
hsa-miR-3184-5p	MIMAT0015064	UGAGGGGCCUCAGACCGAGCUUUU	5
hsa-miR-190b-5p	MIMAT0004929	UGAUAUGUUUGAUAUUGGGUUG	5
hsa-miR-449a	MIMAT0001541	UGGCAGUGUAUUGUUAGCUGGU	5
hsa-miR-34a-5p	MIMAT0000255	UGGCAGUGUCUUAGCUGGUUGU	5
hsa-miR-181a-2-3p	MIMAT0004558	ACCACUGACCGUUGACUGUACC	4
hsa-miR-23b-3p	MIMAT0000418	AUCACAUUGCCAGGGAUUACCAC	4
hsa-miR-23a-3p	MIMAT0000078	AUCACAUUGCCAGGGAUUUCC	4
hsa-miR-141-3p	MIMAT0000432	UAACACUGUCUGGUAAAGAUGG	4
hsa-miR-200a-3p	MIMAT0000682	UAACACUGUCUGGUAACGAUGU	4
hsa-miR-200c-3p	MIMAT0000617	UAAUACUGCCGGGUAAUGAUGGA	4
hsa-miR-200b-3p	MIMAT0000318	UAAUACUGCCUGGUAAUGAUGA	4
hsa-miR-429	MIMAT0001536	UAAUACUGUCUGGUAAAACCGU	4
hsa-miR-21-5p	MIMAT0000076	UAGCUUAUCAGACUGAUGUUGA	4
hsa-miR-203b-5p	MIMAT0019813	UAGUGGUCCUAAACAUUUCACA	4
hsa-miR-148a-3p	MIMAT0000243	UCAGUGCACUACAGAACUUUGU	4
hsa-miR-148b-3p	MIMAT0000759	UCAGUGCAUCACAGAACUUUGU	4
hsa-miR-152-3p	MIMAT0000438	UCAGUGCAUGACAGAACUUGG	4
hsa-miR-205-5p	MIMAT0000266	UCCUUCAUUCCACCGGAGUCUG	4
hsa-miR-149-5p	MIMAT0000450	UCUGGCUCCGUGUCUUCACUCCC	4
hsa-miR-24-3p	MIMAT0000080	UGGCUCAGUUCAGCAGGAACAG	4
hsa-miR-26a-5p	MIMAT0000082	UUCAAGUAAUCCAGGAUAGGCU	4
hsa-miR-26b-5p	MIMAT0000083	UUCAAGUAAUUCAGGAUAGGU	4
hsa-miR-2110	MIMAT0010133	UUGGGGAAACGGCCGCUGAGUG	4
hsa-miR-451a	MIMAT0001631	AAACCGUUACCAUUACUGAGUU	3
hsa-miR-181c-5p	MIMAT0000258	AACAUUCAACCUGUCGGUGAGU	3
hsa-miR-181a-5p	MIMAT0000256	AACAUUCAACGCUGUCGGUGAGU	3
hsa-miR-181b-5p	MIMAT0000257	AACAUUCAUUGCUGUCGGUGGGU	3
hsa-miR-452-5p	MIMAT0001635	AACUGUUUGCAGAGGAAACUGA	3
hsa-miR-199a-3p	MIMAT0000232	ACAGUAGUCUGCACAUUGGUUA	3
hsa-miR-199b-3p	MIMAT0004563	ACAGUAGUCUGCACAUUGGUUA	3
hsa-miR-1248	MIMAT0005900	ACCUUCUUGUAUAAGCACUGUGCUAAA	3
hsa-miR-222-3p	MIMAT0000279	AGCUACAUCUGGCUACUGGGU	3
hsa-miR-221-3p	MIMAT0000278	AGCUACAUUGUCUGCUGGGUUUC	3
hsa-miR-425-3p	MIMAT0001343	AUCGGGAAUGUCGUGUCCGCCC	3
hsa-miR-500a-3p	MIMAT0002871	AUGCACCUGGGCAAGGAUUCUG	3
hsa-miR-10395-3p	MIMAT0041622	AUGUAUUCGUACUGUCUGAUG	3
hsa-miR-101-3p	MIMAT0000099	UACAGUACUGUGAUAACUGAA	3
hsa-miR-183-5p	MIMAT0000261	UAUGGCACUGGUAGAAUUCACU	3
hsa-miR-361-3p	MIMAT0004682	UCCCCCAGGUGUGAUUCUGAUUU	3
hsa-miR-127-3p	MIMAT0000446	UCGGAUCCGUCUGAGCUUGGCU	3
hsa-miR-155-5p	MIMAT0000646	UUAAUGCUAAUCGUGAUAGGGGUU	3
hsa-miR-182-5p	MIMAT0000259	UUUGGCAAUGGUAGAACUCACACU	3
hsa-miR-96-5p	MIMAT0000095	UUUGGCACUAGCACAUUUUUGCU	3
hsa-miR-375-3p	MIMAT0000728	UUUGUUCGUUCGGCUCGCGUGA	3
hsa-miR-100-5p	MIMAT0000098	AACCCGUAGAUCCGAACUUGUG	2
hsa-miR-99a-5p	MIMAT0000097	AACCCGUAGAUCCGAUCUUGUG	2
hsa-miR-22-3p	MIMAT0000077	AAGCUGCCAGUUGAAGAACUGU	2
hsa-miR-378c	MIMAT0016847	ACUGGACUUGGAGUCAGAAGAGUGG	2
hsa-miR-378a-3p	MIMAT0000732	ACUGGACUUGGAGUCAGAAGGC	2
hsa-miR-92b-5p	MIMAT0004792	AGGGACGGGACGCGGUGCAGUG	2
hsa-miR-22-5p	MIMAT0004495	AGUUCUUCAGUGGCAAGCUUUA	2
hsa-miR-374b-5p	MIMAT0004955	AUAUAAUACAACCUGCUAAGUG	2
hsa-miR-132-3p	MIMAT0000426	UAACAGUCUACAGCCAUGGUCG	2
hsa-miR-29a-3p	MIMAT0000086	UAGCACCAUCUGAAAUCGGUUA	2
hsa-miR-29b-3p	MIMAT0000100	UAGCACCAUUUGAAAUCAGUGUU	2
hsa-miR-29c-3p	MIMAT0000681	UAGCACCAUUUGAAAUCGGUUA	2
hsa-miR-486-5p	MIMAT0002177	UCCUGUACUGAGCUGCCCCGAG	2
hsa-miR-1180-3p	MIMAT0005825	UUUCCGGCUCGCGUGGGUGUGU	2
hsa-miR-652-3p	MIMAT0003322	AAUGGCGCCACUAGGGUUGUG	1
hsa-miR-423-3p	MIMAT0001340	AGCUCGGUCUGAGGCCCCUCAGU	1
hsa-miR-126-3p	MIMAT0000445	UCGUACCGUGAGUAAUAAUGCG	1
hsa-miR-1291	MIMAT0005881	UGGCCCUGACUGAAGACCAGCAGU	1
hsa-miR-30d-5p	MIMAT0000245	UGUAAACAUCCCCGACUGGAAG	1
hsa-miR-30b-5p	MIMAT0000420	UGUAAACAUCCUACACUCAGCU	1
hsa-miR-30c-5p	MIMAT0000244	UGUAAACAUCCUACACUCUCAGC	1
hsa-miR-30a-5p	MIMAT0000087	UGUAAACAUCCUCGACUGGAAG	1
hsa-miR-30e-5p	MIMAT0000692	UGUAAACAUCCUUGACUGGAAG	1
hsa-miR-194-5p	MIMAT0000460	UGUAACAGCAACUCCAUGUGGA	1
hsa-miR-142-3p	MIMAT0000434	UGUAGUGUUUCCUACUUUAUGGA	1
hsa-miR-223-3p	MIMAT0000280	UGUCAGUUUGUCAAAUACCCCA	1
The complementary stand of the genome
miRNA name	ID	sequence (5' to 3')	the number of target sites
hsa-miR-27a-3p	MIMAT0000084	UUCACAGUGGCUAAGUUCCGC	11
hsa-miR-27b-3p	MIMAT0000419	UUCACAGUGGCUAAGUUCUGC	11
hsa-miR-375-3p	MIMAT0000728	UUUGUUCGUUCGGCUCGCGUGA	10
hsa-miR-10b-5p	MIMAT0000254	UACCCUGUAGAACCGAAUUUGUG	10
hsa-miR-10a-5p	MIMAT0000253	UACCCUGUAGAUCCGAAUUUGUG	10
hsa-miR-205-5p	MIMAT0000266	UCCUUCAUUCCACCGGAGUCUG	9
hsa-miR-218-5p	MIMAT0000275	UUGUGCUUGAUCUAACCAUGU	9
hsa-miR-26a-5p	MIMAT0000082	UUCAAGUAAUCCAGGAUAGGCU	8
hsa-miR-26b-5p	MIMAT0000083	UUCAAGUAAUUCAGGAUAGGU	8
hsa-miR-339-5p	MIMAT0000764	UCCCUGUCCUCCAGGAGCUCACG	8
hsa-miR-2110	MIMAT0010133	UUGGGGAAACGGCCGCUGAGUG	8
hsa-miR-361-3p	MIMAT0004682	UCCCCCAGGUGUGAUUCUGAUUU	8
hsa-miR-374b-5p	MIMAT0004955	AUAUAAUACAACCUGCUAAGUG	7
hsa-miR-363-3p	MIMAT0000707	AAUUGCACGGUAUCCAUCUGUA	7
hsa-miR-92b-3p	MIMAT0003218	UAUUGCACUCGUCCCGGCCUCC	7
hsa-miR-92a-3p	MIMAT0000092	UAUUGCACUUGUCCCGGCCUGU	7
hsa-miR-361-5p	MIMAT0000703	UUAUCAGAAUCUCCAGGGGUAC	7
hsa-miR-107	MIMAT0000104	AGCAGCAUUGUACAGGGCUAUCA	7
hsa-miR-103a-3p	MIMAT0000101	AGCAGCAUUGUACAGGGCUAUGA	7
hsa-miR-199a-3p	MIMAT0000232	ACAGUAGUCUGCACAUUGGUUA	7
hsa-miR-199b-3p	MIMAT0004563	ACAGUAGUCUGCACAUUGGUUA	7
hsa-miR-378c	MIMAT0016847	ACUGGACUUGGAGUCAGAAGAGUGG	7
hsa-miR-378a-3p	MIMAT0000732	ACUGGACUUGGAGUCAGAAGGC	7
hsa-miR-660-5p	MIMAT0003338	UACCCAUUGCAUAUCGGAGUUG	7
hsa-miR-22-3p	MIMAT0000077	AAGCUGCCAGUUGAAGAACUGU	7
hsa-miR-22-5p	MIMAT0004495	AGUUCUUCAGUGGCAAGCUUUA	7
hsa-miR-29a-3p	MIMAT0000086	UAGCACCAUCUGAAAUCGGUUA	7
hsa-miR-29b-3p	MIMAT0000100	UAGCACCAUUUGAAAUCAGUGUU	7
hsa-miR-29c-3p	MIMAT0000681	UAGCACCAUUUGAAAUCGGUUA	7
hsa-miR-23b-3p	MIMAT0000418	AUCACAUUGCCAGGGAUUACCAC	6
hsa-miR-23a-3p	MIMAT0000078	AUCACAUUGCCAGGGAUUUCC	6
hsa-miR-335-5p	MIMAT0000765	UCAAGAGCAAUAACGAAAAAUGU	6
hsa-miR-190b-5p	MIMAT0004929	UGAUAUGUUUGAUAUUGGGUUG	6
hsa-miR-342-3p	MIMAT0000753	UCUCACACAGAAAUCGCACCCGU	6
hsa-miR-141-3p	MIMAT0000432	UAACACUGUCUGGUAAAGAUGG	6
hsa-miR-200a-3p	MIMAT0000682	UAACACUGUCUGGUAACGAUGU	6
hsa-miR-125b-5p	MIMAT0000423	UCCCUGAGACCCUAACUUGUGA	6
hsa-miR-125a-5p	MIMAT0000443	UCCCUGAGACCCUUUAACCUGUGA	6
hsa-miR-1248	MIMAT0005900	ACCUUCUUGUAUAAGCACUGUGCUAAA	6
hsa-miR-425-5p	MIMAT0003393	AAUGACACGAUCACUCCCGUUGA	5
hsa-miR-143-3p	MIMAT0000435	UGAGAUGAAGCACUGUAGCUC	5
hsa-miR-214-3p	MIMAT0000271	ACAGCAGGCACAGACAGGCAGU	5
hsa-miR-769-5p	MIMAT0003886	UGAGACCUCUGGGUUCUGAGCU	5
hsa-miR-320b	MIMAT0005792	AAAAGCUGGGUUGAGAGGGCAA	5
hsa-miR-320a-3p	MIMAT0000510	AAAAGCUGGGUUGAGAGGGCGA	5
hsa-miR-423-5p	MIMAT0004748	UGAGGGGCAGAGAGCGAGACUUU	5
hsa-miR-3184-5p	MIMAT0015064	UGAGGGGCCUCAGACCGAGCUUUU	5
hsa-miR-671-5p	MIMAT0003880	AGGAAGCCCUGGAGGGGCUGGAG	5
hsa-miR-142-3p	MIMAT0000434	UGUAGUGUUUCCUACUUUAUGGA	5
hsa-miR-1180-3p	MIMAT0005825	UUUCCGGCUCGCGUGGGUGUGU	5
hsa-miR-223-3p	MIMAT0000280	UGUCAGUUUGUCAAAUACCCCA	5
hsa-miR-3529-3p	MIMAT0022741	AACAACAAAAUCACUAGUCUUCCA	4
hsa-miR-146b-5p	MIMAT0002809	UGAGAACUGAAUUCCAUAGGCUG	4
hsa-miR-146a-5p	MIMAT0000449	UGAGAACUGAAUUCCAUGGGUU	4
hsa-miR-125b-2-3p	MIMAT0004603	UCACAAGUCAGGCUCUUGGGAC	4
hsa-let-7d-5p	MIMAT0000065	AGAGGUAGUAGGUUGCAUAGUU	4
hsa-miR-135b-5p	MIMAT0000758	UAUGGCUUUUCAUUCCUAUGUGA	4
hsa-let-7e-5p	MIMAT0000066	UGAGGUAGGAGGUUGUAUAGUU	4
hsa-miR-98-5p	MIMAT0000096	UGAGGUAGUAAGUUGUAUUGUU	4
hsa-let-7f-5p	MIMAT0000067	UGAGGUAGUAGAUUGUAUAGUU	4
hsa-let-7a-5p	MIMAT0000062	UGAGGUAGUAGGUUGUAUAGUU	4
hsa-let-7c-5p	MIMAT0000064	UGAGGUAGUAGGUUGUAUGGUU	4
hsa-let-7b-5p	MIMAT0000063	UGAGGUAGUAGGUUGUGUGGUU	4
hsa-let-7g-5p	MIMAT0000414	UGAGGUAGUAGUUUGUACAGUU	4
hsa-let-7i-5p	MIMAT0000415	UGAGGUAGUAGUUUGUGCUGUU	4
hsa-miR-19b-3p	MIMAT0000074	UGUGCAAAUCCAUGCAAAACUGA	4
hsa-miR-200c-3p	MIMAT0000617	UAAUACUGCCGGGUAAUGAUGGA	4
hsa-miR-200b-3p	MIMAT0000318	UAAUACUGCCUGGUAAUGAUGA	4
hsa-miR-429	MIMAT0001536	UAAUACUGUCUGGUAAAACCGU	4
hsa-miR-127-3p	MIMAT0000446	UCGGAUCCGUCUGAGCUUGGCU	4
hsa-miR-149-5p	MIMAT0000450	UCUGGCUCCGUGUCUUCACUCCC	4
hsa-miR-1307-3p	MIMAT0005951	ACUCGGCGUGGCGUCGGUCGUG	4
hsa-miR-7-5p	MIMAT0000252	UGGAAGACUAGUGAUUUUGUUGUU	3
hsa-miR-34c-3p	MIMAT0004677	AAUCACUAACCACACGGCCAGG	3
hsa-miR-10395-3p	MIMAT0041622	AUGUAUUCGUACUGUCUGAUG	3
hsa-miR-340-5p	MIMAT0004692	UUAUAAAGCAAUGAGACUGAUU	3
hsa-miR-3184-3p	MIMAT0022731	AAAGUCUCGCUCUCUGCCCCUCA	3
hsa-miR-21-5p	MIMAT0000076	UAGCUUAUCAGACUGAUGUUGA	3
hsa-miR-182-5p	MIMAT0000259	UUUGGCAAUGGUAGAACUCACACU	3
hsa-miR-96-5p	MIMAT0000095	UUUGGCACUAGCACAUUUUUGCU	3
hsa-miR-185-5p	MIMAT0000455	UGGAGAGAAAGGCAGUUCCUGA	3
hsa-miR-181a-2-3p	MIMAT0004558	ACCACUGACCGUUGACUGUACC	3
hsa-miR-132-3p	MIMAT0000426	UAACAGUCUACAGCCAUGGUCG	3
hsa-miR-449c-5p	MIMAT0010251	UAGGCAGUGUAUUGCUAGCGGCUGU	3
hsa-miR-34b-5p	MIMAT0000685	UAGGCAGUGUCAUUAGCUGAUUG	3
hsa-miR-128-3p	MIMAT0000424	UCACAGUGAACCGGUCUCUUU	3
hsa-miR-486-5p	MIMAT0002177	UCCUGUACUGAGCUGCCCCGAG	3
hsa-miR-150-5p	MIMAT0000451	UCUCCCAACCCUUGUACCAGUG	3
hsa-miR-500a-3p	MIMAT0002871	AUGCACCUGGGCAAGGAUUCUG	3
hsa-miR-101-3p	MIMAT0000099	UACAGUACUGUGAUAACUGAA	2
hsa-miR-140-3p	MIMAT0004597	UACCACAGGGUAGAACCACGG	2
hsa-miR-148a-5p	MIMAT0004549	AAAGUUCUGAGACACUCCGACU	2
hsa-miR-224-5p	MIMAT0000281	UCAAGUCACUAGUGGUUCCGUUUAG	2
hsa-miR-31-5p	MIMAT0000089	AGGCAAGAUGCUGGCAUAGCU	2
hsa-miR-106b-5p	MIMAT0000680	UAAAGUGCUGACAGUGCAGAU	2
hsa-miR-20a-5p	MIMAT0000075	UAAAGUGCUUAUAGUGCAGGUAG	2
hsa-miR-195-5p	MIMAT0000461	UAGCAGCACAGAAAUAUUGGC	2
hsa-miR-15a-5p	MIMAT0000068	UAGCAGCACAUAAUGGUUUGUG	2
hsa-miR-15b-5p	MIMAT0000417	UAGCAGCACAUCAUGGUUUACA	2
hsa-miR-16-5p	MIMAT0000069	UAGCAGCACGUAAAUAUUGGCG	2
hsa-miR-183-5p	MIMAT0000261	UAUGGCACUGGUAGAAUUCACU	2
hsa-miR-103b	MIMAT0007402	UCAUAGCCCUGUACAAUGCUGCU	2
hsa-miR-24-3p	MIMAT0000080	UGGCUCAGUUCAGCAGGAACAG	2
hsa-miR-155-5p	MIMAT0000646	UUAAUGCUAAUCGUGAUAGGGGUU	2
hsa-miR-452-5p	MIMAT0001635	AACUGUUUGCAGAGGAAACUGA	2
hsa-miR-425-3p	MIMAT0001343	AUCGGGAAUGUCGUGUCCGCCC	2
hsa-miR-148a-3p	MIMAT0000243	UCAGUGCACUACAGAACUUUGU	2
hsa-miR-148b-3p	MIMAT0000759	UCAGUGCAUCACAGAACUUUGU	2
hsa-miR-152-3p	MIMAT0000438	UCAGUGCAUGACAGAACUUGG	2
hsa-miR-95-3p	MIMAT0000094	UUCAACGGGUAUUUAUUGAGCA	2
hsa-miR-652-3p	MIMAT0003322	AAUGGCGCCACUAGGGUUGUG	2
hsa-miR-221-5p	MIMAT0004568	ACCUGGCAUACAAUGUAGAUUU	2
hsa-miR-34c-5p	MIMAT0000686	AGGCAGUGUAGUUAGCUGAUUGC	2
hsa-miR-449b-5p	MIMAT0003327	AGGCAGUGUAUUGUUAGCUGGC	2
hsa-miR-484	MIMAT0002174	UCAGGCUCAGUCCCCUCCCGAU	2
hsa-miR-126-3p	MIMAT0000445	UCGUACCGUGAGUAAUAAUGCG	2
hsa-miR-744-5p	MIMAT0004945	UGCGGGGCUAGGGCUAACAGCA	2
hsa-miR-449a	MIMAT0001541	UGGCAGUGUAUUGUUAGCUGGU	2
hsa-miR-34a-5p	MIMAT0000255	UGGCAGUGUCUUAGCUGGUUGU	2
hsa-miR-1291	MIMAT0005881	UGGCCCUGACUGAAGACCAGCAGU	2
hsa-miR-222-3p	MIMAT0000279	AGCUACAUCUGGCUACUGGGU	1
hsa-miR-221-3p	MIMAT0000278	AGCUACAUUGUCUGCUGGGUUUC	1
hsa-miR-181c-5p	MIMAT0000258	AACAUUCAACCUGUCGGUGAGU	1
hsa-miR-181a-5p	MIMAT0000256	AACAUUCAACGCUGUCGGUGAGU	1
hsa-miR-181b-5p	MIMAT0000257	AACAUUCAUUGCUGUCGGUGGGU	1
hsa-miR-194-5p	MIMAT0000460	UGUAACAGCAACUCCAUGUGGA	1
hsa-miR-451a	MIMAT0001631	AAACCGUUACCAUUACUGAGUU	1
hsa-miR-100-5p	MIMAT0000098	AACCCGUAGAUCCGAACUUGUG	1
hsa-miR-99a-5p	MIMAT0000097	AACCCGUAGAUCCGAUCUUGUG	1
hsa-miR-92b-5p	MIMAT0004792	AGGGACGGGACGCGGUGCAGUG	1
hsa-miR-423-3p	MIMAT0001340	AGCUCGGUCUGAGGCCCCUCAGU	1
hsa-miR-339-3p	MIMAT0004702	UGAGCGCCUCGACGACAGAGCCG	1
