# Supplementary material for: microRNA-guided immunity against respiratory virus infection in human and mouse lung cells
Source: Biol Open. 2024 Jun 17;13(6):bio060172. doi: 10.1242/bio.060172 (PMC11212637; doi:10.1242/bio.060172)
Supplement: Table S4. The list of mouse lung miRNAs with multiple interaction sites on the MPIV genome and its complementary strand [file biolopen-13-060172-TableS4.xlsx]

## Sheet: Table S4
Supplementary Table S4. The list of mouse lung miRNAs with multiple interaction sites on the MPIV genome and its complementary strand
The genome
miRNA name	ID	sequence (5' to 3')	the number of target sites
mmu-miR-335-5p	MIMAT0000766	UCAAGAGCAAUAACGAAAAAUGU	19
mmu-miR-143-3p	MIMAT0000247	UGAGAUGAAGCACUGUAGCUC	14
mmu-miR-7a-5p	MIMAT0000677	UGGAAGACUAGUGAUUUUGUUGU	11
mmu-miR-214-3p	MIMAT0000661	ACAGCAGGCACAGACAGGCAGU	10
mmu-miR-185-5p	MIMAT0000214	UGGAGAGAAAGGCAGUUCCUGA	10
mmu-miR-125b-5p	MIMAT0000136	UCCCUGAGACCCUAACUUGUGA	9
mmu-miR-125a-5p	MIMAT0000135	UCCCUGAGACCCUUUAACCUGUGA	9
mmu-miR-351-5p	MIMAT0000609	UCCCUGAGGAGCCCUUUGAGCCUG	9
mmu-miR-19b-3p	MIMAT0000513	UGUGCAAAUCCAUGCAAAACUGA	9
mmu-miR-34c-3p	MIMAT0004580	AAUCACUAACCACACAGCCAGG	8
mmu-miR-34b-3p	MIMAT0004581	AAUCACUAACUCCACUGCCAUC	8
mmu-miR-425-5p	MIMAT0004750	AAUGACACGAUCACUCCCGUUGA	8
mmu-let-7d-5p	MIMAT0000383	AGAGGUAGUAGGUUGCAUAGUU	8
mmu-miR-140-3p	MIMAT0000152	UACCACAGGGUAGAACCACGG	8
mmu-miR-146b-5p	MIMAT0003475	UGAGAACUGAAUUCCAUAGGCU	8
mmu-miR-146a-5p	MIMAT0000158	UGAGAACUGAAUUCCAUGGGUU	8
mmu-let-7e-5p	MIMAT0000524	UGAGGUAGGAGGUUGUAUAGUU	8
mmu-miR-98-5p	MIMAT0000545	UGAGGUAGUAAGUUGUAUUGUU	8
mmu-let-7f-5p	MIMAT0000525	UGAGGUAGUAGAUUGUAUAGUU	8
mmu-let-7a-5p	MIMAT0000521	UGAGGUAGUAGGUUGUAUAGUU	8
mmu-let-7c-5p	MIMAT0000523	UGAGGUAGUAGGUUGUAUGGUU	8
mmu-let-7b-5p	MIMAT0000522	UGAGGUAGUAGGUUGUGUGGUU	8
mmu-let-7g-5p	MIMAT0000121	UGAGGUAGUAGUUUGUACAGUU	8
mmu-let-7i-5p	MIMAT0000122	UGAGGUAGUAGUUUGUGCUGUU	8
mmu-miR-28a-5p	MIMAT0000653	AAGGAGCUCACAGUCUAUUGAG	7
mmu-miR-1839-5p	MIMAT0009456	AAGGUAGAUAGAACAGGUCUUG	7
mmu-miR-872-5p	MIMAT0004934	AAGGUUACUUGUUAGUUCAGG	7
mmu-miR-31-5p	MIMAT0000538	AGGCAAGAUGCUGGCAUAGCUG	7
mmu-miR-128-3p	MIMAT0000140	UCACAGUGAACCGGUCUCUUU	7
mmu-miR-484	MIMAT0003127	UCAGGCUCAGUCCCCUCCCGAU	7
mmu-miR-340-5p	MIMAT0004651	UUAUAAAGCAAUGAGACUGAUU	7
mmu-miR-3068-5p	MIMAT0014842	UUGGAGUUCAUGCAAGUUCUAACC	7
mmu-miR-218-5p	MIMAT0000663	UUGUGCUUGAUCUAACCAUGU	7
mmu-miR-125b-2-3p	MIMAT0004529	ACAAGUCAGGUUCUUGGGACCU	6
mmu-miR-107-3p	MIMAT0000647	AGCAGCAUUGUACAGGGCUAUCA	6
mmu-miR-103-3p	MIMAT0000546	AGCAGCAUUGUACAGGGCUAUGA	6
mmu-miR-10b-5p	MIMAT0000208	UACCCUGUAGAACCGAAUUUGUG	6
mmu-miR-10a-5p	MIMAT0000648	UACCCUGUAGAUCCGAAUUUGUG	6
mmu-miR-195a-5p	MIMAT0000225	UAGCAGCACAGAAAUAUUGGC	6
mmu-miR-15a-5p	MIMAT0000526	UAGCAGCACAUAAUGGUUUGUG	6
mmu-miR-15b-5p	MIMAT0000124	UAGCAGCACAUCAUGGUUUACA	6
mmu-miR-16-5p	MIMAT0000527	UAGCAGCACGUAAAUAUUGGCG	6
mmu-miR-503-5p	MIMAT0003188	UAGCAGCGGGAACAGUACUGCAG	6
mmu-miR-1a-3p	MIMAT0000123	UGGAAUGUAAAGAAGUAUGUAU	6
mmu-miR-206-3p	MIMAT0000239	UGGAAUGUAAGGAAGUGUGUGG	6
mmu-miR-27a-3p	MIMAT0000537	UUCACAGUGGCUAAGUUCCGC	6
mmu-miR-27b-3p	MIMAT0000126	UUCACAGUGGCUAAGUUCUGC	6
mmu-miR-320-3p	MIMAT0000666	AAAAGCUGGGUUGAGAGGGCGA	5
mmu-miR-322-3p	MIMAT0000549	AAACAUGAAGCGCUGCAACAC	5
mmu-miR-34b-5p	MIMAT0000382	AGGCAGUGUAAUUAGCUGAUUGU	5
mmu-miR-34c-5p	MIMAT0000381	AGGCAGUGUAGUUAGCUGAUUGC	5
mmu-miR-32-5p	MIMAT0000654	UAUUGCACAUUACUAAGUUGCA	5
mmu-miR-92b-3p	MIMAT0004899	UAUUGCACUCGUCCCGGCCUCC	5
mmu-miR-92a-3p	MIMAT0000539	UAUUGCACUUGUCCCGGCCUG	5
mmu-miR-342-3p	MIMAT0000590	UCUCACACAGAAAUCGCACCCGU	5
mmu-miR-150-5p	MIMAT0000160	UCUCCCAACCCUUGUACCAGUG	5
mmu-miR-872-3p	MIMAT0004935	UGAACUAUUGCAGUAGCCUCCU	5
mmu-miR-423-5p	MIMAT0004825	UGAGGGGCAGAGAGCGAGACUUU	5
mmu-miR-449a-5p	MIMAT0001542	UGGCAGUGUAUUGUUAGCUGGU	5
mmu-miR-34a-5p	MIMAT0000542	UGGCAGUGUCUUAGCUGGUUGU	5
mmu-miR-23b-3p	MIMAT0000125	AUCACAUUGCCAGGGAUUACC	4
mmu-miR-23a-3p	MIMAT0000532	AUCACAUUGCCAGGGAUUUCC	4
mmu-miR-141-3p	MIMAT0000153	UAACACUGUCUGGUAAAGAUGG	4
mmu-miR-200a-3p	MIMAT0000519	UAACACUGUCUGGUAACGAUGU	4
mmu-miR-200c-3p	MIMAT0000657	UAAUACUGCCGGGUAAUGAUGGA	4
mmu-miR-200b-3p	MIMAT0000233	UAAUACUGCCUGGUAAUGAUGA	4
mmu-miR-429-3p	MIMAT0001537	UAAUACUGUCUGGUAAUGCCGU	4
mmu-miR-1b-5p	MIMAT0005835	UACAUACUUCUUUACAUUCCA	4
mmu-miR-21a-5p	MIMAT0000530	UAGCUUAUCAGACUGAUGUUGA	4
mmu-miR-148a-3p	MIMAT0000516	UCAGUGCACUACAGAACUUUGU	4
mmu-miR-148b-3p	MIMAT0000580	UCAGUGCAUCACAGAACUUUGU	4
mmu-miR-152-3p	MIMAT0000162	UCAGUGCAUGACAGAACUUGG	4
mmu-miR-149-5p	MIMAT0000159	UCUGGCUCCGUGUCUUCACUCCC	4
mmu-miR-24-3p	MIMAT0000219	UGGCUCAGUUCAGCAGGAACAG	4
mmu-miR-26a-5p	MIMAT0000533	UUCAAGUAAUCCAGGAUAGGCU	4
mmu-miR-26b-5p	MIMAT0000534	UUCAAGUAAUUCAGGAUAGGU	4
mmu-miR-1298-5p	MIMAT0014809	UUCAUUCGGCUGUCCAGAUGUA	4
mmu-miR-133a-3p	MIMAT0000145	UUUGGUCCCCUUCAACCAGCUG	4
mmu-miR-451a	MIMAT0001632	AAACCGUUACCAUUACUGAGUU	3
mmu-miR-181c-5p	MIMAT0000674	AACAUUCAACCUGUCGGUGAGU	3
mmu-miR-181a-5p	MIMAT0000210	AACAUUCAACGCUGUCGGUGAGU	3
mmu-miR-181b-5p	MIMAT0000673	AACAUUCAUUGCUGUCGGUGGGUU	3
mmu-miR-181d-5p	MIMAT0004324	AACAUUCAUUGUUGUCGGUGGGU	3
mmu-miR-199a-3p	MIMAT0000230	ACAGUAGUCUGCACAUUGGUUA	3
mmu-miR-199b-3p	MIMAT0004667	ACAGUAGUCUGCACAUUGGUUA	3
mmu-miR-222-3p	MIMAT0000670	AGCUACAUCUGGCUACUGGGUCU	3
mmu-miR-221-3p	MIMAT0000669	AGCUACAUUGUCUGCUGGGUUUC	3
mmu-miR-203b-5p	MIMAT0049831	AGUGGUCCUAAACAUUUCAC	3
mmu-miR-101a-3p	MIMAT0000133	UACAGUACUGUGAUAACUGAA	3
mmu-miR-144-3p	MIMAT0000156	UACAGUAUAGAUGAUGUACU	3
mmu-miR-183-5p	MIMAT0000212	UAUGGCACUGGUAGAAUUCACU	3
mmu-miR-151-5p	MIMAT0004536	UCGAGGAGCUCACAGUCUAGU	3
mmu-miR-127-3p	MIMAT0000139	UCGGAUCCGUCUGAGCUUGGCU	3
mmu-miR-187-3p	MIMAT0000216	UCGUGUCUUGUGUUGCAGCCGG	3
mmu-miR-3074-2-3p	MIMAT0014946	UGUUUCAGCUCAGUAGGCAC	3
mmu-miR-182-5p	MIMAT0000211	UUUGGCAAUGGUAGAACUCACACCG	3
mmu-miR-96-5p	MIMAT0000541	UUUGGCACUAGCACAUUUUUGCU	3
mmu-miR-375-3p	MIMAT0000739	UUUGUUCGUUCGGCUCGCGUGA	3
mmu-miR-100-5p	MIMAT0000655	AACCCGUAGAUCCGAACUUGUG	2
mmu-miR-99a-5p	MIMAT0000131	AACCCGUAGAUCCGAUCUUGUG	2
mmu-miR-22-3p	MIMAT0000531	AAGCUGCCAGUUGAAGAACUGU	2
mmu-miR-378a-3p	MIMAT0003151	ACUGGACUUGGAGUCAGAAGG	2
mmu-miR-126b-5p	MIMAT0029894	AUUAUUACUCACGGUACGAGUU	2
mmu-miR-145a-3p	MIMAT0004534	AUUCCUGGAAAUACUGUUCUUG	2
mmu-miR-132-3p	MIMAT0000144	UAACAGUCUACAGCCAUGGUCG	2
mmu-miR-29a-3p	MIMAT0000535	UAGCACCAUCUGAAAUCGGUUA	2
mmu-miR-29b-3p	MIMAT0000127	UAGCACCAUUUGAAAUCAGUGUU	2
mmu-miR-29c-3p	MIMAT0000536	UAGCACCAUUUGAAAUCGGUUA	2
mmu-miR-486a-5p	MIMAT0003130	UCCUGUACUGAGCUGCCCCGAG	2
mmu-miR-486b-5p	MIMAT0014943	UCCUGUACUGAGCUGCCCCGAG	2
mmu-miR-652-3p	MIMAT0003711	AAUGGCGCCACUAGGGUUGUG	1
mmu-miR-423-3p	MIMAT0003454	AGCUCGGUCUGAGGCCCCUCAGU	1
mmu-miR-411-5p	MIMAT0004747	UAGUAGACCGUAUAGCGUACG	1
mmu-miR-126a-3p	MIMAT0000138	UCGUACCGUGAGUAAUAAUGCG	1
mmu-miR-30d-5p	MIMAT0000515	UGUAAACAUCCCCGACUGGAAG	1
mmu-miR-30b-5p	MIMAT0000130	UGUAAACAUCCUACACUCAGCU	1
mmu-miR-30c-5p	MIMAT0000514	UGUAAACAUCCUACACUCUCAGC	1
mmu-miR-30a-5p	MIMAT0000128	UGUAAACAUCCUCGACUGGAAG	1
mmu-miR-30e-5p	MIMAT0000248	UGUAAACAUCCUUGACUGGAAG	1
mmu-miR-142a-3p	MIMAT0000155	UGUAGUGUUUCCUACUUUAUGGA	1
mmu-miR-223-3p	MIMAT0000665	UGUCAGUUUGUCAAAUACCCCA	1
The complementary stand of the genome
miRNA name	ID	sequence (5' to 3')	the number of target sites
mmu-miR-27a-3p	MIMAT0000537	UUCACAGUGGCUAAGUUCCGC	11
mmu-miR-27b-3p	MIMAT0000126	UUCACAGUGGCUAAGUUCUGC	11
mmu-miR-10b-5p	MIMAT0000208	UACCCUGUAGAACCGAAUUUGUG	10
mmu-miR-10a-5p	MIMAT0000648	UACCCUGUAGAUCCGAAUUUGUG	10
mmu-miR-375-3p	MIMAT0000739	UUUGUUCGUUCGGCUCGCGUGA	10
mmu-miR-145a-3p	MIMAT0004534	AUUCCUGGAAAUACUGUUCUUG	9
mmu-miR-218-5p	MIMAT0000663	UUGUGCUUGAUCUAACCAUGU	9
mmu-miR-126b-5p	MIMAT0029894	AUUAUUACUCACGGUACGAGUU	8
mmu-miR-26a-5p	MIMAT0000533	UUCAAGUAAUCCAGGAUAGGCU	8
mmu-miR-26b-5p	MIMAT0000534	UUCAAGUAAUUCAGGAUAGGU	8
mmu-miR-22-3p	MIMAT0000531	AAGCUGCCAGUUGAAGAACUGU	7
mmu-miR-199a-3p	MIMAT0000230	ACAGUAGUCUGCACAUUGGUUA	7
mmu-miR-199b-3p	MIMAT0004667	ACAGUAGUCUGCACAUUGGUUA	7
mmu-miR-378a-3p	MIMAT0003151	ACUGGACUUGGAGUCAGAAGG	7
mmu-miR-107-3p	MIMAT0000647	AGCAGCAUUGUACAGGGCUAUCA	7
mmu-miR-103-3p	MIMAT0000546	AGCAGCAUUGUACAGGGCUAUGA	7
mmu-miR-29a-3p	MIMAT0000535	UAGCACCAUCUGAAAUCGGUUA	7
mmu-miR-29b-3p	MIMAT0000127	UAGCACCAUUUGAAAUCAGUGUU	7
mmu-miR-29c-3p	MIMAT0000536	UAGCACCAUUUGAAAUCGGUUA	7
mmu-miR-32-5p	MIMAT0000654	UAUUGCACAUUACUAAGUUGCA	7
mmu-miR-92b-3p	MIMAT0004899	UAUUGCACUCGUCCCGGCCUCC	7
mmu-miR-92a-3p	MIMAT0000539	UAUUGCACUUGUCCCGGCCUG	7
mmu-miR-23b-3p	MIMAT0000125	AUCACAUUGCCAGGGAUUACC	6
mmu-miR-23a-3p	MIMAT0000532	AUCACAUUGCCAGGGAUUUCC	6
mmu-miR-141-3p	MIMAT0000153	UAACACUGUCUGGUAAAGAUGG	6
mmu-miR-200a-3p	MIMAT0000519	UAACACUGUCUGGUAACGAUGU	6
mmu-miR-335-5p	MIMAT0000766	UCAAGAGCAAUAACGAAAAAUGU	6
mmu-miR-125b-5p	MIMAT0000136	UCCCUGAGACCCUAACUUGUGA	6
mmu-miR-125a-5p	MIMAT0000135	UCCCUGAGACCCUUUAACCUGUGA	6
mmu-miR-351-5p	MIMAT0000609	UCCCUGAGGAGCCCUUUGAGCCUG	6
mmu-miR-342-3p	MIMAT0000590	UCUCACACAGAAAUCGCACCCGU	6
mmu-miR-320-3p	MIMAT0000666	AAAAGCUGGGUUGAGAGGGCGA	5
mmu-miR-1839-5p	MIMAT0009456	AAGGUAGAUAGAACAGGUCUUG	5
mmu-miR-872-5p	MIMAT0004934	AAGGUUACUUGUUAGUUCAGG	5
mmu-miR-425-5p	MIMAT0004750	AAUGACACGAUCACUCCCGUUGA	5
mmu-miR-214-3p	MIMAT0000661	ACAGCAGGCACAGACAGGCAGU	5
mmu-miR-142b	MIMAT0031402	UCCAUAAAGUAGGAAACACU	5
mmu-miR-143-3p	MIMAT0000247	UGAGAUGAAGCACUGUAGCUC	5
mmu-miR-423-5p	MIMAT0004825	UGAGGGGCAGAGAGCGAGACUUU	5
mmu-miR-142a-3p	MIMAT0000155	UGUAGUGUUUCCUACUUUAUGGA	5
mmu-miR-223-3p	MIMAT0000665	UGUCAGUUUGUCAAAUACCCCA	5
mmu-miR-133a-3p	MIMAT0000145	UUUGGUCCCCUUCAACCAGCUG	5
mmu-let-7d-5p	MIMAT0000383	AGAGGUAGUAGGUUGCAUAGUU	4
mmu-miR-200c-3p	MIMAT0000657	UAAUACUGCCGGGUAAUGAUGGA	4
mmu-miR-200b-3p	MIMAT0000233	UAAUACUGCCUGGUAAUGAUGA	4
mmu-miR-429-3p	MIMAT0001537	UAAUACUGUCUGGUAAUGCCGU	4
mmu-miR-127-3p	MIMAT0000139	UCGGAUCCGUCUGAGCUUGGCU	4
mmu-miR-149-5p	MIMAT0000159	UCUGGCUCCGUGUCUUCACUCCC	4
mmu-miR-146b-5p	MIMAT0003475	UGAGAACUGAAUUCCAUAGGCU	4
mmu-miR-146a-5p	MIMAT0000158	UGAGAACUGAAUUCCAUGGGUU	4
mmu-let-7e-5p	MIMAT0000524	UGAGGUAGGAGGUUGUAUAGUU	4
mmu-miR-98-5p	MIMAT0000545	UGAGGUAGUAAGUUGUAUUGUU	4
mmu-let-7f-5p	MIMAT0000525	UGAGGUAGUAGAUUGUAUAGUU	4
mmu-let-7a-5p	MIMAT0000521	UGAGGUAGUAGGUUGUAUAGUU	4
mmu-let-7c-5p	MIMAT0000523	UGAGGUAGUAGGUUGUAUGGUU	4
mmu-let-7b-5p	MIMAT0000522	UGAGGUAGUAGGUUGUGUGGUU	4
mmu-let-7g-5p	MIMAT0000121	UGAGGUAGUAGUUUGUACAGUU	4
mmu-let-7i-5p	MIMAT0000122	UGAGGUAGUAGUUUGUGCUGUU	4
mmu-miR-1a-3p	MIMAT0000123	UGGAAUGUAAAGAAGUAUGUAU	4
mmu-miR-206-3p	MIMAT0000239	UGGAAUGUAAGGAAGUGUGUGG	4
mmu-miR-19b-3p	MIMAT0000513	UGUGCAAAUCCAUGCAAAACUGA	4
mmu-miR-1298-5p	MIMAT0014809	UUCAUUCGGCUGUCCAGAUGUA	4
mmu-miR-34c-3p	MIMAT0004580	AAUCACUAACCACACAGCCAGG	3
mmu-miR-34b-3p	MIMAT0004581	AAUCACUAACUCCACUGCCAUC	3
mmu-miR-203b-5p	MIMAT0049831	AGUGGUCCUAAACAUUUCAC	3
mmu-miR-132-3p	MIMAT0000144	UAACAGUCUACAGCCAUGGUCG	3
mmu-miR-21a-5p	MIMAT0000530	UAGCUUAUCAGACUGAUGUUGA	3
mmu-miR-128-3p	MIMAT0000140	UCACAGUGAACCGGUCUCUUU	3
mmu-miR-486a-5p	MIMAT0003130	UCCUGUACUGAGCUGCCCCGAG	3
mmu-miR-486b-5p	MIMAT0014943	UCCUGUACUGAGCUGCCCCGAG	3
mmu-miR-150-5p	MIMAT0000160	UCUCCCAACCCUUGUACCAGUG	3
mmu-miR-7a-5p	MIMAT0000677	UGGAAGACUAGUGAUUUUGUUGU	3
mmu-miR-185-5p	MIMAT0000214	UGGAGAGAAAGGCAGUUCCUGA	3
mmu-miR-340-5p	MIMAT0004651	UUAUAAAGCAAUGAGACUGAUU	3
mmu-miR-3068-5p	MIMAT0014842	UUGGAGUUCAUGCAAGUUCUAACC	3
mmu-miR-182-5p	MIMAT0000211	UUUGGCAAUGGUAGAACUCACACCG	3
mmu-miR-96-5p	MIMAT0000541	UUUGGCACUAGCACAUUUUUGCU	3
mmu-miR-322-3p	MIMAT0000549	AAACAUGAAGCGCUGCAACAC	2
mmu-miR-652-3p	MIMAT0003711	AAUGGCGCCACUAGGGUUGUG	2
mmu-miR-125b-2-3p	MIMAT0004529	ACAAGUCAGGUUCUUGGGACCU	2
mmu-miR-31-5p	MIMAT0000538	AGGCAAGAUGCUGGCAUAGCUG	2
mmu-miR-34b-5p	MIMAT0000382	AGGCAGUGUAAUUAGCUGAUUGU	2
mmu-miR-34c-5p	MIMAT0000381	AGGCAGUGUAGUUAGCUGAUUGC	2
mmu-miR-101a-3p	MIMAT0000133	UACAGUACUGUGAUAACUGAA	2
mmu-miR-144-3p	MIMAT0000156	UACAGUAUAGAUGAUGUACU	2
mmu-miR-1b-5p	MIMAT0005835	UACAUACUUCUUUACAUUCCA	2
mmu-miR-140-3p	MIMAT0000152	UACCACAGGGUAGAACCACGG	2
mmu-miR-195a-5p	MIMAT0000225	UAGCAGCACAGAAAUAUUGGC	2
mmu-miR-15a-5p	MIMAT0000526	UAGCAGCACAUAAUGGUUUGUG	2
mmu-miR-15b-5p	MIMAT0000124	UAGCAGCACAUCAUGGUUUACA	2
mmu-miR-16-5p	MIMAT0000527	UAGCAGCACGUAAAUAUUGGCG	2
mmu-miR-503-5p	MIMAT0003188	UAGCAGCGGGAACAGUACUGCAG	2
mmu-miR-411-5p	MIMAT0004747	UAGUAGACCGUAUAGCGUACG	2
mmu-miR-183-5p	MIMAT0000212	UAUGGCACUGGUAGAAUUCACU	2
mmu-miR-484	MIMAT0003127	UCAGGCUCAGUCCCCUCCCGAU	2
mmu-miR-148a-3p	MIMAT0000516	UCAGUGCACUACAGAACUUUGU	2
mmu-miR-148b-3p	MIMAT0000580	UCAGUGCAUCACAGAACUUUGU	2
mmu-miR-152-3p	MIMAT0000162	UCAGUGCAUGACAGAACUUGG	2
mmu-miR-151-5p	MIMAT0004536	UCGAGGAGCUCACAGUCUAGU	2
mmu-miR-126a-3p	MIMAT0000138	UCGUACCGUGAGUAAUAAUGCG	2
mmu-miR-187-3p	MIMAT0000216	UCGUGUCUUGUGUUGCAGCCGG	2
mmu-miR-744-5p	MIMAT0004187	UGCGGGGCUAGGGCUAACAGCA	2
mmu-miR-449a-5p	MIMAT0001542	UGGCAGUGUAUUGUUAGCUGGU	2
mmu-miR-34a-5p	MIMAT0000542	UGGCAGUGUCUUAGCUGGUUGU	2
mmu-miR-24-3p	MIMAT0000219	UGGCUCAGUUCAGCAGGAACAG	2
mmu-miR-3074-2-3p	MIMAT0014946	UGUUUCAGCUCAGUAGGCAC	2
mmu-miR-450a-5p	MIMAT0001546	UUUUGCGAUGUGUUCCUAAUAU	2
mmu-miR-451a	MIMAT0001632	AAACCGUUACCAUUACUGAGUU	1
mmu-miR-181c-5p	MIMAT0000674	AACAUUCAACCUGUCGGUGAGU	1
mmu-miR-181a-5p	MIMAT0000210	AACAUUCAACGCUGUCGGUGAGU	1
mmu-miR-181b-5p	MIMAT0000673	AACAUUCAUUGCUGUCGGUGGGUU	1
mmu-miR-181d-5p	MIMAT0004324	AACAUUCAUUGUUGUCGGUGGGU	1
mmu-miR-100-5p	MIMAT0000655	AACCCGUAGAUCCGAACUUGUG	1
mmu-miR-99a-5p	MIMAT0000131	AACCCGUAGAUCCGAUCUUGUG	1
mmu-miR-222-3p	MIMAT0000670	AGCUACAUCUGGCUACUGGGUCU	1
mmu-miR-221-3p	MIMAT0000669	AGCUACAUUGUCUGCUGGGUUUC	1
mmu-miR-423-3p	MIMAT0003454	AGCUCGGUCUGAGGCCCCUCAGU	1
mmu-miR-872-3p	MIMAT0004935	UGAACUAUUGCAGUAGCCUCCU	1
