# Supplementary material for: microRNA-guided immunity against respiratory virus infection in human and mouse lung cells
Source: Biol Open. 2024 Jun 17;13(6):bio060172. doi: 10.1242/bio.060172 (PMC11212637; doi:10.1242/bio.060172)
Supplement: Table S5. The list of human lung miRNAs with multiple interaction sites on the HPIV genome and its complementary strand [file biolopen-13-060172-TableS5.xlsx]

## Sheet: Table S5
Supplementary Table S5. The list of human lung miRNAs with multiple interaction sites on the HPIV genome and its complementary strand
The genome
miRNA name	ID	sequence (5' to 3')	the number of target sites
hsa-miR-3529-3p	MIMAT0022741	AACAACAAAAUCACUAGUCUUCCA	17
hsa-miR-374b-5p	MIMAT0004955	AUAUAAUACAACCUGCUAAGUG	14
hsa-miR-7-5p	MIMAT0000252	UGGAAGACUAGUGAUUUUGUUGUU	13
hsa-miR-425-5p	MIMAT0003393	AAUGACACGAUCACUCCCGUUGA	12
hsa-miR-363-3p	MIMAT0000707	AAUUGCACGGUAUCCAUCUGUA	12
hsa-miR-92b-3p	MIMAT0003218	UAUUGCACUCGUCCCGGCCUCC	12
hsa-miR-92a-3p	MIMAT0000092	UAUUGCACUUGUCCCGGCCUGU	12
hsa-miR-34c-3p	MIMAT0004677	AAUCACUAACCACACGGCCAGG	11
hsa-miR-146b-5p	MIMAT0002809	UGAGAACUGAAUUCCAUAGGCUG	11
hsa-miR-146a-5p	MIMAT0000449	UGAGAACUGAAUUCCAUGGGUU	11
hsa-miR-361-5p	MIMAT0000703	UUAUCAGAAUCUCCAGGGGUAC	10
hsa-miR-10395-3p	MIMAT0041622	AUGUAUUCGUACUGUCUGAUG	9
hsa-miR-101-3p	MIMAT0000099	UACAGUACUGUGAUAACUGAA	8
hsa-miR-140-3p	MIMAT0004597	UACCACAGGGUAGAACCACGG	8
hsa-miR-143-3p	MIMAT0000435	UGAGAUGAAGCACUGUAGCUC	8
hsa-miR-340-5p	MIMAT0004692	UUAUAAAGCAAUGAGACUGAUU	8
hsa-miR-27a-3p	MIMAT0000084	UUCACAGUGGCUAAGUUCCGC	8
hsa-miR-27b-3p	MIMAT0000419	UUCACAGUGGCUAAGUUCUGC	8
hsa-miR-3184-3p	MIMAT0022731	AAAGUCUCGCUCUCUGCCCCUCA	7
hsa-miR-214-3p	MIMAT0000271	ACAGCAGGCACAGACAGGCAGU	7
hsa-miR-23b-3p	MIMAT0000418	AUCACAUUGCCAGGGAUUACCAC	7
hsa-miR-23a-3p	MIMAT0000078	AUCACAUUGCCAGGGAUUUCC	7
hsa-miR-335-5p	MIMAT0000765	UCAAGAGCAAUAACGAAAAAUGU	7
hsa-miR-769-5p	MIMAT0003886	UGAGACCUCUGGGUUCUGAGCU	7
hsa-miR-190b-5p	MIMAT0004929	UGAUAUGUUUGAUAUUGGGUUG	7
hsa-miR-26a-5p	MIMAT0000082	UUCAAGUAAUCCAGGAUAGGCU	7
hsa-miR-26b-5p	MIMAT0000083	UUCAAGUAAUUCAGGAUAGGU	7
hsa-miR-148a-5p	MIMAT0004549	AAAGUUCUGAGACACUCCGACU	6
hsa-miR-107	MIMAT0000104	AGCAGCAUUGUACAGGGCUAUCA	6
hsa-miR-103a-3p	MIMAT0000101	AGCAGCAUUGUACAGGGCUAUGA	6
hsa-miR-125b-2-3p	MIMAT0004603	UCACAAGUCAGGCUCUUGGGAC	6
hsa-miR-342-3p	MIMAT0000753	UCUCACACAGAAAUCGCACCCGU	6
hsa-miR-320b	MIMAT0005792	AAAAGCUGGGUUGAGAGGGCAA	5
hsa-miR-320a-3p	MIMAT0000510	AAAAGCUGGGUUGAGAGGGCGA	5
hsa-miR-199a-3p	MIMAT0000232	ACAGUAGUCUGCACAUUGGUUA	5
hsa-miR-199b-3p	MIMAT0004563	ACAGUAGUCUGCACAUUGGUUA	5
hsa-let-7d-5p	MIMAT0000065	AGAGGUAGUAGGUUGCAUAGUU	5
hsa-miR-222-3p	MIMAT0000279	AGCUACAUCUGGCUACUGGGU	5
hsa-miR-221-3p	MIMAT0000278	AGCUACAUUGUCUGCUGGGUUUC	5
hsa-miR-141-3p	MIMAT0000432	UAACACUGUCUGGUAAAGAUGG	5
hsa-miR-200a-3p	MIMAT0000682	UAACACUGUCUGGUAACGAUGU	5
hsa-miR-21-5p	MIMAT0000076	UAGCUUAUCAGACUGAUGUUGA	5
hsa-miR-135b-5p	MIMAT0000758	UAUGGCUUUUCAUUCCUAUGUGA	5
hsa-miR-224-5p	MIMAT0000281	UCAAGUCACUAGUGGUUCCGUUUAG	5
hsa-miR-205-5p	MIMAT0000266	UCCUUCAUUCCACCGGAGUCUG	5
hsa-let-7e-5p	MIMAT0000066	UGAGGUAGGAGGUUGUAUAGUU	5
hsa-miR-98-5p	MIMAT0000096	UGAGGUAGUAAGUUGUAUUGUU	5
hsa-let-7f-5p	MIMAT0000067	UGAGGUAGUAGAUUGUAUAGUU	5
hsa-let-7a-5p	MIMAT0000062	UGAGGUAGUAGGUUGUAUAGUU	5
hsa-let-7c-5p	MIMAT0000064	UGAGGUAGUAGGUUGUAUGGUU	5
hsa-let-7b-5p	MIMAT0000063	UGAGGUAGUAGGUUGUGUGGUU	5
hsa-let-7g-5p	MIMAT0000414	UGAGGUAGUAGUUUGUACAGUU	5
hsa-let-7i-5p	MIMAT0000415	UGAGGUAGUAGUUUGUGCUGUU	5
hsa-miR-19b-3p	MIMAT0000074	UGUGCAAAUCCAUGCAAAACUGA	5
hsa-miR-182-5p	MIMAT0000259	UUUGGCAAUGGUAGAACUCACACU	5
hsa-miR-96-5p	MIMAT0000095	UUUGGCACUAGCACAUUUUUGCU	5
hsa-miR-181c-5p	MIMAT0000258	AACAUUCAACCUGUCGGUGAGU	4
hsa-miR-181a-5p	MIMAT0000256	AACAUUCAACGCUGUCGGUGAGU	4
hsa-miR-181b-5p	MIMAT0000257	AACAUUCAUUGCUGUCGGUGGGU	4
hsa-miR-378c	MIMAT0016847	ACUGGACUUGGAGUCAGAAGAGUGG	4
hsa-miR-378a-3p	MIMAT0000732	ACUGGACUUGGAGUCAGAAGGC	4
hsa-miR-31-5p	MIMAT0000089	AGGCAAGAUGCUGGCAUAGCU	4
hsa-miR-106b-5p	MIMAT0000680	UAAAGUGCUGACAGUGCAGAU	4
hsa-miR-20a-5p	MIMAT0000075	UAAAGUGCUUAUAGUGCAGGUAG	4
hsa-miR-195-5p	MIMAT0000461	UAGCAGCACAGAAAUAUUGGC	4
hsa-miR-15a-5p	MIMAT0000068	UAGCAGCACAUAAUGGUUUGUG	4
hsa-miR-15b-5p	MIMAT0000417	UAGCAGCACAUCAUGGUUUACA	4
hsa-miR-16-5p	MIMAT0000069	UAGCAGCACGUAAAUAUUGGCG	4
hsa-miR-183-5p	MIMAT0000261	UAUGGCACUGGUAGAAUUCACU	4
hsa-miR-103b	MIMAT0007402	UCAUAGCCCUGUACAAUGCUGCU	4
hsa-miR-125b-5p	MIMAT0000423	UCCCUGAGACCCUAACUUGUGA	4
hsa-miR-125a-5p	MIMAT0000443	UCCCUGAGACCCUUUAACCUGUGA	4
hsa-miR-185-5p	MIMAT0000455	UGGAGAGAAAGGCAGUUCCUGA	4
hsa-miR-375-3p	MIMAT0000728	UUUGUUCGUUCGGCUCGCGUGA	4
hsa-miR-181a-2-3p	MIMAT0004558	ACCACUGACCGUUGACUGUACC	3
hsa-miR-1248	MIMAT0005900	ACCUUCUUGUAUAAGCACUGUGCUAAA	3
hsa-miR-132-3p	MIMAT0000426	UAACAGUCUACAGCCAUGGUCG	3
hsa-miR-200c-3p	MIMAT0000617	UAAUACUGCCGGGUAAUGAUGGA	3
hsa-miR-200b-3p	MIMAT0000318	UAAUACUGCCUGGUAAUGAUGA	3
hsa-miR-429	MIMAT0001536	UAAUACUGUCUGGUAAAACCGU	3
hsa-miR-660-5p	MIMAT0003338	UACCCAUUGCAUAUCGGAGUUG	3
hsa-miR-449c-5p	MIMAT0010251	UAGGCAGUGUAUUGCUAGCGGCUGU	3
hsa-miR-34b-5p	MIMAT0000685	UAGGCAGUGUCAUUAGCUGAUUG	3
hsa-miR-128-3p	MIMAT0000424	UCACAGUGAACCGGUCUCUUU	3
hsa-miR-486-5p	MIMAT0002177	UCCUGUACUGAGCUGCCCCGAG	3
hsa-miR-150-5p	MIMAT0000451	UCUCCCAACCCUUGUACCAGUG	3
hsa-miR-423-5p	MIMAT0004748	UGAGGGGCAGAGAGCGAGACUUU	3
hsa-miR-3184-5p	MIMAT0015064	UGAGGGGCCUCAGACCGAGCUUUU	3
hsa-miR-24-3p	MIMAT0000080	UGGCUCAGUUCAGCAGGAACAG	3
hsa-miR-155-5p	MIMAT0000646	UUAAUGCUAAUCGUGAUAGGGGUU	3
hsa-miR-452-5p	MIMAT0001635	AACUGUUUGCAGAGGAAACUGA	2
hsa-miR-22-3p	MIMAT0000077	AAGCUGCCAGUUGAAGAACUGU	2
hsa-miR-28-5p	MIMAT0000085	AAGGAGCUCACAGUCUAUUGAG	2
hsa-miR-708-5p	MIMAT0004926	AAGGAGCUUACAAUCUAGCUGGG	2
hsa-miR-671-5p	MIMAT0003880	AGGAAGCCCUGGAGGGGCUGGAG	2
hsa-miR-22-5p	MIMAT0004495	AGUUCUUCAGUGGCAAGCUUUA	2
hsa-miR-425-3p	MIMAT0001343	AUCGGGAAUGUCGUGUCCGCCC	2
hsa-miR-500a-3p	MIMAT0002871	AUGCACCUGGGCAAGGAUUCUG	2
hsa-miR-10b-5p	MIMAT0000254	UACCCUGUAGAACCGAAUUUGUG	2
hsa-miR-10a-5p	MIMAT0000253	UACCCUGUAGAUCCGAAUUUGUG	2
hsa-miR-148a-3p	MIMAT0000243	UCAGUGCACUACAGAACUUUGU	2
hsa-miR-148b-3p	MIMAT0000759	UCAGUGCAUCACAGAACUUUGU	2
hsa-miR-152-3p	MIMAT0000438	UCAGUGCAUGACAGAACUUGG	2
hsa-miR-127-3p	MIMAT0000446	UCGGAUCCGUCUGAGCUUGGCU	2
hsa-miR-149-5p	MIMAT0000450	UCUGGCUCCGUGUCUUCACUCCC	2
hsa-miR-194-5p	MIMAT0000460	UGUAACAGCAACUCCAUGUGGA	2
hsa-miR-142-3p	MIMAT0000434	UGUAGUGUUUCCUACUUUAUGGA	2
hsa-miR-95-3p	MIMAT0000094	UUCAACGGGUAUUUAUUGAGCA	2
hsa-miR-1180-3p	MIMAT0005825	UUUCCGGCUCGCGUGGGUGUGU	2
hsa-miR-451a	MIMAT0001631	AAACCGUUACCAUUACUGAGUU	1
hsa-miR-100-5p	MIMAT0000098	AACCCGUAGAUCCGAACUUGUG	1
hsa-miR-99a-5p	MIMAT0000097	AACCCGUAGAUCCGAUCUUGUG	1
hsa-miR-92b-5p	MIMAT0004792	AGGGACGGGACGCGGUGCAGUG	1
hsa-miR-29a-3p	MIMAT0000086	UAGCACCAUCUGAAAUCGGUUA	1
hsa-miR-29b-3p	MIMAT0000100	UAGCACCAUUUGAAAUCAGUGUU	1
hsa-miR-29c-3p	MIMAT0000681	UAGCACCAUUUGAAAUCGGUUA	1
hsa-miR-203b-5p	MIMAT0019813	UAGUGGUCCUAAACAUUUCACA	1
hsa-miR-339-5p	MIMAT0000764	UCCCUGUCCUCCAGGAGCUCACG	1
hsa-miR-2110	MIMAT0010133	UUGGGGAAACGGCCGCUGAGUG	1
hsa-miR-218-5p	MIMAT0000275	UUGUGCUUGAUCUAACCAUGU	1
The complementary stand of the genome
miRNA name	ID	sequence (5' to 3')	the number of target sites
hsa-miR-22-5p	MIMAT0004495	AGUUCUUCAGUGGCAAGCUUUA	17
hsa-miR-374b-5p	MIMAT0004955	AUAUAAUACAACCUGCUAAGUG	14
hsa-miR-363-3p	MIMAT0000707	AAUUGCACGGUAUCCAUCUGUA	13
hsa-miR-92b-3p	MIMAT0003218	UAUUGCACUCGUCCCGGCCUCC	13
hsa-miR-92a-3p	MIMAT0000092	UAUUGCACUUGUCCCGGCCUGU	13
hsa-miR-375-3p	MIMAT0000728	UUUGUUCGUUCGGCUCGCGUGA	12
hsa-miR-10395-3p	MIMAT0041622	AUGUAUUCGUACUGUCUGAUG	10
hsa-miR-361-5p	MIMAT0000703	UUAUCAGAAUCUCCAGGGGUAC	10
hsa-miR-340-5p	MIMAT0004692	UUAUAAAGCAAUGAGACUGAUU	9
hsa-miR-190b-5p	MIMAT0004929	UGAUAUGUUUGAUAUUGGGUUG	8
hsa-miR-205-5p	MIMAT0000266	UCCUUCAUUCCACCGGAGUCUG	7
hsa-miR-155-5p	MIMAT0000646	UUAAUGCUAAUCGUGAUAGGGGUU	7
hsa-miR-3184-3p	MIMAT0022731	AAAGUCUCGCUCUCUGCCCCUCA	6
hsa-miR-23b-3p	MIMAT0000418	AUCACAUUGCCAGGGAUUACCAC	6
hsa-miR-23a-3p	MIMAT0000078	AUCACAUUGCCAGGGAUUUCC	6
hsa-miR-200c-3p	MIMAT0000617	UAAUACUGCCGGGUAAUGAUGGA	6
hsa-miR-200b-3p	MIMAT0000318	UAAUACUGCCUGGUAAUGAUGA	6
hsa-miR-429	MIMAT0001536	UAAUACUGUCUGGUAAAACCGU	6
hsa-miR-148a-5p	MIMAT0004549	AAAGUUCUGAGACACUCCGACU	5
hsa-miR-34c-3p	MIMAT0004677	AAUCACUAACCACACGGCCAGG	5
hsa-miR-425-5p	MIMAT0003393	AAUGACACGAUCACUCCCGUUGA	5
hsa-miR-500a-3p	MIMAT0002871	AUGCACCUGGGCAAGGAUUCUG	5
hsa-miR-140-3p	MIMAT0004597	UACCACAGGGUAGAACCACGG	5
hsa-miR-135b-5p	MIMAT0000758	UAUGGCUUUUCAUUCCUAUGUGA	5
hsa-miR-484	MIMAT0002174	UCAGGCUCAGUCCCCUCCCGAU	5
hsa-miR-182-5p	MIMAT0000259	UUUGGCAAUGGUAGAACUCACACU	5
hsa-miR-96-5p	MIMAT0000095	UUUGGCACUAGCACAUUUUUGCU	5
hsa-miR-3529-3p	MIMAT0022741	AACAACAAAAUCACUAGUCUUCCA	4
hsa-miR-199a-3p	MIMAT0000232	ACAGUAGUCUGCACAUUGGUUA	4
hsa-miR-199b-3p	MIMAT0004563	ACAGUAGUCUGCACAUUGGUUA	4
hsa-miR-378c	MIMAT0016847	ACUGGACUUGGAGUCAGAAGAGUGG	4
hsa-miR-378a-3p	MIMAT0000732	ACUGGACUUGGAGUCAGAAGGC	4
hsa-miR-106b-5p	MIMAT0000680	UAAAGUGCUGACAGUGCAGAU	4
hsa-miR-20a-5p	MIMAT0000075	UAAAGUGCUUAUAGUGCAGGUAG	4
hsa-miR-141-3p	MIMAT0000432	UAACACUGUCUGGUAAAGAUGG	4
hsa-miR-200a-3p	MIMAT0000682	UAACACUGUCUGGUAACGAUGU	4
hsa-miR-101-3p	MIMAT0000099	UACAGUACUGUGAUAACUGAA	4
hsa-miR-128-3p	MIMAT0000424	UCACAGUGAACCGGUCUCUUU	4
hsa-miR-148a-3p	MIMAT0000243	UCAGUGCACUACAGAACUUUGU	4
hsa-miR-148b-3p	MIMAT0000759	UCAGUGCAUCACAGAACUUUGU	4
hsa-miR-152-3p	MIMAT0000438	UCAGUGCAUGACAGAACUUGG	4
hsa-miR-7-5p	MIMAT0000252	UGGAAGACUAGUGAUUUUGUUGUU	4
hsa-miR-27a-3p	MIMAT0000084	UUCACAGUGGCUAAGUUCCGC	4
hsa-miR-27b-3p	MIMAT0000419	UUCACAGUGGCUAAGUUCUGC	4
hsa-miR-181c-5p	MIMAT0000258	AACAUUCAACCUGUCGGUGAGU	3
hsa-miR-181a-5p	MIMAT0000256	AACAUUCAACGCUGUCGGUGAGU	3
hsa-miR-181b-5p	MIMAT0000257	AACAUUCAUUGCUGUCGGUGGGU	3
hsa-miR-452-5p	MIMAT0001635	AACUGUUUGCAGAGGAAACUGA	3
hsa-miR-214-3p	MIMAT0000271	ACAGCAGGCACAGACAGGCAGU	3
hsa-miR-1248	MIMAT0005900	ACCUUCUUGUAUAAGCACUGUGCUAAA	3
hsa-miR-107	MIMAT0000104	AGCAGCAUUGUACAGGGCUAUCA	3
hsa-miR-103a-3p	MIMAT0000101	AGCAGCAUUGUACAGGGCUAUGA	3
hsa-miR-660-5p	MIMAT0003338	UACCCAUUGCAUAUCGGAGUUG	3
hsa-miR-195-5p	MIMAT0000461	UAGCAGCACAGAAAUAUUGGC	3
hsa-miR-15a-5p	MIMAT0000068	UAGCAGCACAUAAUGGUUUGUG	3
hsa-miR-15b-5p	MIMAT0000417	UAGCAGCACAUCAUGGUUUACA	3
hsa-miR-16-5p	MIMAT0000069	UAGCAGCACGUAAAUAUUGGCG	3
hsa-miR-203b-5p	MIMAT0019813	UAGUGGUCCUAAACAUUUCACA	3
hsa-miR-486-5p	MIMAT0002177	UCCUGUACUGAGCUGCCCCGAG	3
hsa-miR-149-5p	MIMAT0000450	UCUGGCUCCGUGUCUUCACUCCC	3
hsa-miR-143-3p	MIMAT0000435	UGAGAUGAAGCACUGUAGCUC	3
hsa-miR-423-5p	MIMAT0004748	UGAGGGGCAGAGAGCGAGACUUU	3
hsa-miR-3184-5p	MIMAT0015064	UGAGGGGCCUCAGACCGAGCUUUU	3
hsa-miR-142-3p	MIMAT0000434	UGUAGUGUUUCCUACUUUAUGGA	3
hsa-miR-19b-3p	MIMAT0000074	UGUGCAAAUCCAUGCAAAACUGA	3
hsa-miR-320b	MIMAT0005792	AAAAGCUGGGUUGAGAGGGCAA	2
hsa-miR-320a-3p	MIMAT0000510	AAAAGCUGGGUUGAGAGGGCGA	2
hsa-miR-451a	MIMAT0001631	AAACCGUUACCAUUACUGAGUU	2
hsa-miR-22-3p	MIMAT0000077	AAGCUGCCAGUUGAAGAACUGU	2
hsa-miR-28-5p	MIMAT0000085	AAGGAGCUCACAGUCUAUUGAG	2
hsa-miR-708-5p	MIMAT0004926	AAGGAGCUUACAAUCUAGCUGGG	2
hsa-let-7d-5p	MIMAT0000065	AGAGGUAGUAGGUUGCAUAGUU	2
hsa-miR-222-3p	MIMAT0000279	AGCUACAUCUGGCUACUGGGU	2
hsa-miR-221-3p	MIMAT0000278	AGCUACAUUGUCUGCUGGGUUUC	2
hsa-miR-671-5p	MIMAT0003880	AGGAAGCCCUGGAGGGGCUGGAG	2
hsa-miR-31-5p	MIMAT0000089	AGGCAAGAUGCUGGCAUAGCU	2
hsa-miR-132-3p	MIMAT0000426	UAACAGUCUACAGCCAUGGUCG	2
hsa-miR-224-5p	MIMAT0000281	UCAAGUCACUAGUGGUUCCGUUUAG	2
hsa-miR-125b-2-3p	MIMAT0004603	UCACAAGUCAGGCUCUUGGGAC	2
hsa-miR-103b	MIMAT0007402	UCAUAGCCCUGUACAAUGCUGCU	2
hsa-miR-361-3p	MIMAT0004682	UCCCCCAGGUGUGAUUCUGAUUU	2
hsa-miR-339-5p	MIMAT0000764	UCCCUGUCCUCCAGGAGCUCACG	2
hsa-let-7e-5p	MIMAT0000066	UGAGGUAGGAGGUUGUAUAGUU	2
hsa-miR-98-5p	MIMAT0000096	UGAGGUAGUAAGUUGUAUUGUU	2
hsa-let-7f-5p	MIMAT0000067	UGAGGUAGUAGAUUGUAUAGUU	2
hsa-let-7a-5p	MIMAT0000062	UGAGGUAGUAGGUUGUAUAGUU	2
hsa-let-7c-5p	MIMAT0000064	UGAGGUAGUAGGUUGUAUGGUU	2
hsa-let-7b-5p	MIMAT0000063	UGAGGUAGUAGGUUGUGUGGUU	2
hsa-let-7g-5p	MIMAT0000414	UGAGGUAGUAGUUUGUACAGUU	2
hsa-let-7i-5p	MIMAT0000415	UGAGGUAGUAGUUUGUGCUGUU	2
hsa-miR-185-5p	MIMAT0000455	UGGAGAGAAAGGCAGUUCCUGA	2
hsa-miR-1291	MIMAT0005881	UGGCCCUGACUGAAGACCAGCAGU	2
hsa-miR-223-3p	MIMAT0000280	UGUCAGUUUGUCAAAUACCCCA	2
hsa-miR-26a-5p	MIMAT0000082	UUCAAGUAAUCCAGGAUAGGCU	2
hsa-miR-26b-5p	MIMAT0000083	UUCAAGUAAUUCAGGAUAGGU	2
hsa-miR-2110	MIMAT0010133	UUGGGGAAACGGCCGCUGAGUG	2
hsa-miR-218-5p	MIMAT0000275	UUGUGCUUGAUCUAACCAUGU	2
hsa-miR-181a-2-3p	MIMAT0004558	ACCACUGACCGUUGACUGUACC	1
hsa-miR-221-5p	MIMAT0004568	ACCUGGCAUACAAUGUAGAUUU	1
hsa-miR-423-3p	MIMAT0001340	AGCUCGGUCUGAGGCCCCUCAGU	1
hsa-miR-425-3p	MIMAT0001343	AUCGGGAAUGUCGUGUCCGCCC	1
hsa-miR-10b-5p	MIMAT0000254	UACCCUGUAGAACCGAAUUUGUG	1
hsa-miR-10a-5p	MIMAT0000253	UACCCUGUAGAUCCGAAUUUGUG	1
hsa-miR-29a-3p	MIMAT0000086	UAGCACCAUCUGAAAUCGGUUA	1
hsa-miR-29b-3p	MIMAT0000100	UAGCACCAUUUGAAAUCAGUGUU	1
hsa-miR-29c-3p	MIMAT0000681	UAGCACCAUUUGAAAUCGGUUA	1
hsa-miR-449c-5p	MIMAT0010251	UAGGCAGUGUAUUGCUAGCGGCUGU	1
hsa-miR-34b-5p	MIMAT0000685	UAGGCAGUGUCAUUAGCUGAUUG	1
hsa-miR-183-5p	MIMAT0000261	UAUGGCACUGGUAGAAUUCACU	1
hsa-miR-335-5p	MIMAT0000765	UCAAGAGCAAUAACGAAAAAUGU	1
hsa-miR-125b-5p	MIMAT0000423	UCCCUGAGACCCUAACUUGUGA	1
hsa-miR-125a-5p	MIMAT0000443	UCCCUGAGACCCUUUAACCUGUGA	1
hsa-miR-127-3p	MIMAT0000446	UCGGAUCCGUCUGAGCUUGGCU	1
hsa-miR-126-3p	MIMAT0000445	UCGUACCGUGAGUAAUAAUGCG	1
hsa-miR-342-3p	MIMAT0000753	UCUCACACAGAAAUCGCACCCGU	1
hsa-miR-769-5p	MIMAT0003886	UGAGACCUCUGGGUUCUGAGCU	1
hsa-miR-24-3p	MIMAT0000080	UGGCUCAGUUCAGCAGGAACAG	1
hsa-miR-30d-5p	MIMAT0000245	UGUAAACAUCCCCGACUGGAAG	1
hsa-miR-30b-5p	MIMAT0000420	UGUAAACAUCCUACACUCAGCU	1
hsa-miR-30c-5p	MIMAT0000244	UGUAAACAUCCUACACUCUCAGC	1
hsa-miR-30a-5p	MIMAT0000087	UGUAAACAUCCUCGACUGGAAG	1
hsa-miR-30e-5p	MIMAT0000692	UGUAAACAUCCUUGACUGGAAG	1
hsa-miR-194-5p	MIMAT0000460	UGUAACAGCAACUCCAUGUGGA	1
hsa-miR-1180-3p	MIMAT0005825	UUUCCGGCUCGCGUGGGUGUGU	1
