# Supplementary material for: microRNA-guided immunity against respiratory virus infection in human and mouse lung cells
Source: Biol Open. 2024 Jun 17;13(6):bio060172. doi: 10.1242/bio.060172 (PMC11212637; doi:10.1242/bio.060172)
Supplement: Table S6. The list of mouse lung miRNAs with multiple interaction sites on the HPIV genome and its complementary strand [file biolopen-13-060172-TableS6.xlsx]

## Sheet: Table S6
Supplementary Table S6. The list of mouse lung miRNAs with multiple interaction sites on the HPIV genome and its complementary strand
The genome
miRNA name	ID	sequence	the number of target sites
mmu-miR-7a-5p	MIMAT0000677	UGGAAGACUAGUGAUUUUGUUGU	13
mmu-miR-425-5p	MIMAT0004750	AAUGACACGAUCACUCCCGUUGA	12
mmu-miR-32-5p	MIMAT0000654	UAUUGCACAUUACUAAGUUGCA	12
mmu-miR-92b-3p	MIMAT0004899	UAUUGCACUCGUCCCGGCCUCC	12
mmu-miR-92a-3p	MIMAT0000539	UAUUGCACUUGUCCCGGCCUG	12
mmu-miR-34c-3p	MIMAT0004580	AAUCACUAACCACACAGCCAGG	11
mmu-miR-34b-3p	MIMAT0004581	AAUCACUAACUCCACUGCCAUC	11
mmu-miR-146b-5p	MIMAT0003475	UGAGAACUGAAUUCCAUAGGCU	11
mmu-miR-146a-5p	MIMAT0000158	UGAGAACUGAAUUCCAUGGGUU	11
mmu-miR-126b-5p	MIMAT0029894	AUUAUUACUCACGGUACGAGUU	9
mmu-miR-872-3p	MIMAT0004935	UGAACUAUUGCAGUAGCCUCCU	9
mmu-miR-101a-3p	MIMAT0000133	UACAGUACUGUGAUAACUGAA	8
mmu-miR-144-3p	MIMAT0000156	UACAGUAUAGAUGAUGUACU	8
mmu-miR-140-3p	MIMAT0000152	UACCACAGGGUAGAACCACGG	8
mmu-miR-411-5p	MIMAT0004747	UAGUAGACCGUAUAGCGUACG	8
mmu-miR-143-3p	MIMAT0000247	UGAGAUGAAGCACUGUAGCUC	8
mmu-miR-340-5p	MIMAT0004651	UUAUAAAGCAAUGAGACUGAUU	8
mmu-miR-27a-3p	MIMAT0000537	UUCACAGUGGCUAAGUUCCGC	8
mmu-miR-27b-3p	MIMAT0000126	UUCACAGUGGCUAAGUUCUGC	8
mmu-miR-872-5p	MIMAT0004934	AAGGUUACUUGUUAGUUCAGG	7
mmu-miR-214-3p	MIMAT0000661	ACAGCAGGCACAGACAGGCAGU	7
mmu-miR-23b-3p	MIMAT0000125	AUCACAUUGCCAGGGAUUACC	7
mmu-miR-23a-3p	MIMAT0000532	AUCACAUUGCCAGGGAUUUCC	7
mmu-miR-335-5p	MIMAT0000766	UCAAGAGCAAUAACGAAAAAUGU	7
mmu-miR-26a-5p	MIMAT0000533	UUCAAGUAAUCCAGGAUAGGCU	7
mmu-miR-26b-5p	MIMAT0000534	UUCAAGUAAUUCAGGAUAGGU	7
mmu-miR-322-3p	MIMAT0000549	AAACAUGAAGCGCUGCAACAC	6
mmu-miR-107-3p	MIMAT0000647	AGCAGCAUUGUACAGGGCUAUCA	6
mmu-miR-103-3p	MIMAT0000546	AGCAGCAUUGUACAGGGCUAUGA	6
mmu-miR-342-3p	MIMAT0000590	UCUCACACAGAAAUCGCACCCGU	6
mmu-miR-320-3p	MIMAT0000666	AAAAGCUGGGUUGAGAGGGCGA	5
mmu-miR-125b-2-3p	MIMAT0004529	ACAAGUCAGGUUCUUGGGACCU	5
mmu-miR-199a-3p	MIMAT0000230	ACAGUAGUCUGCACAUUGGUUA	5
mmu-miR-199b-3p	MIMAT0004667	ACAGUAGUCUGCACAUUGGUUA	5
mmu-let-7d-5p	MIMAT0000383	AGAGGUAGUAGGUUGCAUAGUU	5
mmu-miR-222-3p	MIMAT0000670	AGCUACAUCUGGCUACUGGGUCU	5
mmu-miR-221-3p	MIMAT0000669	AGCUACAUUGUCUGCUGGGUUUC	5
mmu-miR-141-3p	MIMAT0000153	UAACACUGUCUGGUAAAGAUGG	5
mmu-miR-200a-3p	MIMAT0000519	UAACACUGUCUGGUAACGAUGU	5
mmu-miR-21a-5p	MIMAT0000530	UAGCUUAUCAGACUGAUGUUGA	5
mmu-let-7e-5p	MIMAT0000524	UGAGGUAGGAGGUUGUAUAGUU	5
mmu-miR-98-5p	MIMAT0000545	UGAGGUAGUAAGUUGUAUUGUU	5
mmu-let-7f-5p	MIMAT0000525	UGAGGUAGUAGAUUGUAUAGUU	5
mmu-let-7a-5p	MIMAT0000521	UGAGGUAGUAGGUUGUAUAGUU	5
mmu-let-7c-5p	MIMAT0000523	UGAGGUAGUAGGUUGUAUGGUU	5
mmu-let-7b-5p	MIMAT0000522	UGAGGUAGUAGGUUGUGUGGUU	5
mmu-let-7g-5p	MIMAT0000121	UGAGGUAGUAGUUUGUACAGUU	5
mmu-let-7i-5p	MIMAT0000122	UGAGGUAGUAGUUUGUGCUGUU	5
mmu-miR-19b-3p	MIMAT0000513	UGUGCAAAUCCAUGCAAAACUGA	5
mmu-miR-3068-5p	MIMAT0014842	UUGGAGUUCAUGCAAGUUCUAACC	5
mmu-miR-182-5p	MIMAT0000211	UUUGGCAAUGGUAGAACUCACACCG	5
mmu-miR-96-5p	MIMAT0000541	UUUGGCACUAGCACAUUUUUGCU	5
mmu-miR-181c-5p	MIMAT0000674	AACAUUCAACCUGUCGGUGAGU	4
mmu-miR-181a-5p	MIMAT0000210	AACAUUCAACGCUGUCGGUGAGU	4
mmu-miR-181b-5p	MIMAT0000673	AACAUUCAUUGCUGUCGGUGGGUU	4
mmu-miR-181d-5p	MIMAT0004324	AACAUUCAUUGUUGUCGGUGGGU	4
mmu-miR-378a-3p	MIMAT0003151	ACUGGACUUGGAGUCAGAAGG	4
mmu-miR-31-5p	MIMAT0000538	AGGCAAGAUGCUGGCAUAGCUG	4
mmu-miR-1b-5p	MIMAT0005835	UACAUACUUCUUUACAUUCCA	4
mmu-miR-195a-5p	MIMAT0000225	UAGCAGCACAGAAAUAUUGGC	4
mmu-miR-15a-5p	MIMAT0000526	UAGCAGCACAUAAUGGUUUGUG	4
mmu-miR-15b-5p	MIMAT0000124	UAGCAGCACAUCAUGGUUUACA	4
mmu-miR-16-5p	MIMAT0000527	UAGCAGCACGUAAAUAUUGGCG	4
mmu-miR-503-5p	MIMAT0003188	UAGCAGCGGGAACAGUACUGCAG	4
mmu-miR-183-5p	MIMAT0000212	UAUGGCACUGGUAGAAUUCACU	4
mmu-miR-125b-5p	MIMAT0000136	UCCCUGAGACCCUAACUUGUGA	4
mmu-miR-125a-5p	MIMAT0000135	UCCCUGAGACCCUUUAACCUGUGA	4
mmu-miR-351-5p	MIMAT0000609	UCCCUGAGGAGCCCUUUGAGCCUG	4
mmu-miR-1a-3p	MIMAT0000123	UGGAAUGUAAAGAAGUAUGUAU	4
mmu-miR-206-3p	MIMAT0000239	UGGAAUGUAAGGAAGUGUGUGG	4
mmu-miR-185-5p	MIMAT0000214	UGGAGAGAAAGGCAGUUCCUGA	4
mmu-miR-133a-3p	MIMAT0000145	UUUGGUCCCCUUCAACCAGCUG	4
mmu-miR-375-3p	MIMAT0000739	UUUGUUCGUUCGGCUCGCGUGA	4
mmu-miR-132-3p	MIMAT0000144	UAACAGUCUACAGCCAUGGUCG	3
mmu-miR-200c-3p	MIMAT0000657	UAAUACUGCCGGGUAAUGAUGGA	3
mmu-miR-200b-3p	MIMAT0000233	UAAUACUGCCUGGUAAUGAUGA	3
mmu-miR-429-3p	MIMAT0001537	UAAUACUGUCUGGUAAUGCCGU	3
mmu-miR-128-3p	MIMAT0000140	UCACAGUGAACCGGUCUCUUU	3
mmu-miR-142b	MIMAT0031402	UCCAUAAAGUAGGAAACACU	3
mmu-miR-486a-5p	MIMAT0003130	UCCUGUACUGAGCUGCCCCGAG	3
mmu-miR-486b-5p	MIMAT0014943	UCCUGUACUGAGCUGCCCCGAG	3
mmu-miR-150-5p	MIMAT0000160	UCUCCCAACCCUUGUACCAGUG	3
mmu-miR-423-5p	MIMAT0004825	UGAGGGGCAGAGAGCGAGACUUU	3
mmu-miR-24-3p	MIMAT0000219	UGGCUCAGUUCAGCAGGAACAG	3
mmu-miR-22-3p	MIMAT0000531	AAGCUGCCAGUUGAAGAACUGU	2
mmu-miR-28a-5p	MIMAT0000653	AAGGAGCUCACAGUCUAUUGAG	2
mmu-miR-203b-5p	MIMAT0049831	AGUGGUCCUAAACAUUUCAC	2
mmu-miR-145a-3p	MIMAT0004534	AUUCCUGGAAAUACUGUUCUUG	2
mmu-miR-10b-5p	MIMAT0000208	UACCCUGUAGAACCGAAUUUGUG	2
mmu-miR-10a-5p	MIMAT0000648	UACCCUGUAGAUCCGAAUUUGUG	2
mmu-miR-148a-3p	MIMAT0000516	UCAGUGCACUACAGAACUUUGU	2
mmu-miR-148b-3p	MIMAT0000580	UCAGUGCAUCACAGAACUUUGU	2
mmu-miR-152-3p	MIMAT0000162	UCAGUGCAUGACAGAACUUGG	2
mmu-miR-151-5p	MIMAT0004536	UCGAGGAGCUCACAGUCUAGU	2
mmu-miR-127-3p	MIMAT0000139	UCGGAUCCGUCUGAGCUUGGCU	2
mmu-miR-149-5p	MIMAT0000159	UCUGGCUCCGUGUCUUCACUCCC	2
mmu-miR-142a-3p	MIMAT0000155	UGUAGUGUUUCCUACUUUAUGGA	2
mmu-miR-3074-2-3p	MIMAT0014946	UGUUUCAGCUCAGUAGGCAC	2
mmu-miR-451a	MIMAT0001632	AAACCGUUACCAUUACUGAGUU	1
mmu-miR-100-5p	MIMAT0000655	AACCCGUAGAUCCGAACUUGUG	1
mmu-miR-99a-5p	MIMAT0000131	AACCCGUAGAUCCGAUCUUGUG	1
mmu-miR-1839-5p	MIMAT0009456	AAGGUAGAUAGAACAGGUCUUG	1
mmu-miR-29a-3p	MIMAT0000535	UAGCACCAUCUGAAAUCGGUUA	1
mmu-miR-29b-3p	MIMAT0000127	UAGCACCAUUUGAAAUCAGUGUU	1
mmu-miR-29c-3p	MIMAT0000536	UAGCACCAUUUGAAAUCGGUUA	1
mmu-miR-1298-5p	MIMAT0014809	UUCAUUCGGCUGUCCAGAUGUA	1
mmu-miR-218-5p	MIMAT0000663	UUGUGCUUGAUCUAACCAUGU	1
The complementary stand of the genome
miRNA name	ID	sequence (5' to 3')	the number of target sites
mmu-miR-126b-5p	MIMAT0029894	AUUAUUACUCACGGUACGAGUU	20
mmu-miR-32-5p	MIMAT0000654	UAUUGCACAUUACUAAGUUGCA	13
mmu-miR-92b-3p	MIMAT0004899	UAUUGCACUCGUCCCGGCCUCC	13
mmu-miR-92a-3p	MIMAT0000539	UAUUGCACUUGUCCCGGCCUG	13
mmu-miR-375-3p	MIMAT0000739	UUUGUUCGUUCGGCUCGCGUGA	12
mmu-miR-145a-3p	MIMAT0004534	AUUCCUGGAAAUACUGUUCUUG	11
mmu-miR-3068-5p	MIMAT0014842	UUGGAGUUCAUGCAAGUUCUAACC	10
mmu-miR-340-5p	MIMAT0004651	UUAUAAAGCAAUGAGACUGAUU	9
mmu-miR-142b	MIMAT0031402	UCCAUAAAGUAGGAAACACU	7
mmu-miR-133a-3p	MIMAT0000145	UUUGGUCCCCUUCAACCAGCUG	7
mmu-miR-23b-3p	MIMAT0000125	AUCACAUUGCCAGGGAUUACC	6
mmu-miR-23a-3p	MIMAT0000532	AUCACAUUGCCAGGGAUUUCC	6
mmu-miR-200c-3p	MIMAT0000657	UAAUACUGCCGGGUAAUGAUGGA	6
mmu-miR-200b-3p	MIMAT0000233	UAAUACUGCCUGGUAAUGAUGA	6
mmu-miR-429-3p	MIMAT0001537	UAAUACUGUCUGGUAAUGCCGU	6
mmu-miR-1b-5p	MIMAT0005835	UACAUACUUCUUUACAUUCCA	6
mmu-miR-1298-5p	MIMAT0014809	UUCAUUCGGCUGUCCAGAUGUA	6
mmu-miR-322-3p	MIMAT0000549	AAACAUGAAGCGCUGCAACAC	5
mmu-miR-34c-3p	MIMAT0004580	AAUCACUAACCACACAGCCAGG	5
mmu-miR-34b-3p	MIMAT0004581	AAUCACUAACUCCACUGCCAUC	5
mmu-miR-425-5p	MIMAT0004750	AAUGACACGAUCACUCCCGUUGA	5
mmu-miR-140-3p	MIMAT0000152	UACCACAGGGUAGAACCACGG	5
mmu-miR-484	MIMAT0003127	UCAGGCUCAGUCCCCUCCCGAU	5
mmu-miR-182-5p	MIMAT0000211	UUUGGCAAUGGUAGAACUCACACCG	5
mmu-miR-96-5p	MIMAT0000541	UUUGGCACUAGCACAUUUUUGCU	5
mmu-miR-199a-3p	MIMAT0000230	ACAGUAGUCUGCACAUUGGUUA	4
mmu-miR-199b-3p	MIMAT0004667	ACAGUAGUCUGCACAUUGGUUA	4
mmu-miR-378a-3p	MIMAT0003151	ACUGGACUUGGAGUCAGAAGG	4
mmu-miR-141-3p	MIMAT0000153	UAACACUGUCUGGUAAAGAUGG	4
mmu-miR-200a-3p	MIMAT0000519	UAACACUGUCUGGUAACGAUGU	4
mmu-miR-101a-3p	MIMAT0000133	UACAGUACUGUGAUAACUGAA	4
mmu-miR-144-3p	MIMAT0000156	UACAGUAUAGAUGAUGUACU	4
mmu-miR-128-3p	MIMAT0000140	UCACAGUGAACCGGUCUCUUU	4
mmu-miR-148a-3p	MIMAT0000516	UCAGUGCACUACAGAACUUUGU	4
mmu-miR-148b-3p	MIMAT0000580	UCAGUGCAUCACAGAACUUUGU	4
mmu-miR-152-3p	MIMAT0000162	UCAGUGCAUGACAGAACUUGG	4
mmu-miR-7a-5p	MIMAT0000677	UGGAAGACUAGUGAUUUUGUUGU	4
mmu-miR-3074-2-3p	MIMAT0014946	UGUUUCAGCUCAGUAGGCAC	4
mmu-miR-27a-3p	MIMAT0000537	UUCACAGUGGCUAAGUUCCGC	4
mmu-miR-27b-3p	MIMAT0000126	UUCACAGUGGCUAAGUUCUGC	4
mmu-miR-181c-5p	MIMAT0000674	AACAUUCAACCUGUCGGUGAGU	3
mmu-miR-181a-5p	MIMAT0000210	AACAUUCAACGCUGUCGGUGAGU	3
mmu-miR-181b-5p	MIMAT0000673	AACAUUCAUUGCUGUCGGUGGGUU	3
mmu-miR-181d-5p	MIMAT0004324	AACAUUCAUUGUUGUCGGUGGGU	3
mmu-miR-1839-5p	MIMAT0009456	AAGGUAGAUAGAACAGGUCUUG	3
mmu-miR-214-3p	MIMAT0000661	ACAGCAGGCACAGACAGGCAGU	3
mmu-miR-107-3p	MIMAT0000647	AGCAGCAUUGUACAGGGCUAUCA	3
mmu-miR-103-3p	MIMAT0000546	AGCAGCAUUGUACAGGGCUAUGA	3
mmu-miR-203b-5p	MIMAT0049831	AGUGGUCCUAAACAUUUCAC	3
mmu-miR-195a-5p	MIMAT0000225	UAGCAGCACAGAAAUAUUGGC	3
mmu-miR-15a-5p	MIMAT0000526	UAGCAGCACAUAAUGGUUUGUG	3
mmu-miR-15b-5p	MIMAT0000124	UAGCAGCACAUCAUGGUUUACA	3
mmu-miR-16-5p	MIMAT0000527	UAGCAGCACGUAAAUAUUGGCG	3
mmu-miR-503-5p	MIMAT0003188	UAGCAGCGGGAACAGUACUGCAG	3
mmu-miR-411-5p	MIMAT0004747	UAGUAGACCGUAUAGCGUACG	3
mmu-miR-486a-5p	MIMAT0003130	UCCUGUACUGAGCUGCCCCGAG	3
mmu-miR-486b-5p	MIMAT0014943	UCCUGUACUGAGCUGCCCCGAG	3
mmu-miR-149-5p	MIMAT0000159	UCUGGCUCCGUGUCUUCACUCCC	3
mmu-miR-872-3p	MIMAT0004935	UGAACUAUUGCAGUAGCCUCCU	3
mmu-miR-143-3p	MIMAT0000247	UGAGAUGAAGCACUGUAGCUC	3
mmu-miR-423-5p	MIMAT0004825	UGAGGGGCAGAGAGCGAGACUUU	3
mmu-miR-142a-3p	MIMAT0000155	UGUAGUGUUUCCUACUUUAUGGA	3
mmu-miR-19b-3p	MIMAT0000513	UGUGCAAAUCCAUGCAAAACUGA	3
mmu-miR-320-3p	MIMAT0000666	AAAAGCUGGGUUGAGAGGGCGA	2
mmu-miR-451a	MIMAT0001632	AAACCGUUACCAUUACUGAGUU	2
mmu-miR-22-3p	MIMAT0000531	AAGCUGCCAGUUGAAGAACUGU	2
mmu-miR-28a-5p	MIMAT0000653	AAGGAGCUCACAGUCUAUUGAG	2
mmu-miR-125b-2-3p	MIMAT0004529	ACAAGUCAGGUUCUUGGGACCU	2
mmu-let-7d-5p	MIMAT0000383	AGAGGUAGUAGGUUGCAUAGUU	2
mmu-miR-222-3p	MIMAT0000670	AGCUACAUCUGGCUACUGGGUCU	2
mmu-miR-221-3p	MIMAT0000669	AGCUACAUUGUCUGCUGGGUUUC	2
mmu-miR-31-5p	MIMAT0000538	AGGCAAGAUGCUGGCAUAGCUG	2
mmu-miR-132-3p	MIMAT0000144	UAACAGUCUACAGCCAUGGUCG	2
mmu-let-7e-5p	MIMAT0000524	UGAGGUAGGAGGUUGUAUAGUU	2
mmu-miR-98-5p	MIMAT0000545	UGAGGUAGUAAGUUGUAUUGUU	2
mmu-let-7f-5p	MIMAT0000525	UGAGGUAGUAGAUUGUAUAGUU	2
mmu-let-7a-5p	MIMAT0000521	UGAGGUAGUAGGUUGUAUAGUU	2
mmu-let-7c-5p	MIMAT0000523	UGAGGUAGUAGGUUGUAUGGUU	2
mmu-let-7b-5p	MIMAT0000522	UGAGGUAGUAGGUUGUGUGGUU	2
mmu-let-7g-5p	MIMAT0000121	UGAGGUAGUAGUUUGUACAGUU	2
mmu-let-7i-5p	MIMAT0000122	UGAGGUAGUAGUUUGUGCUGUU	2
mmu-miR-185-5p	MIMAT0000214	UGGAGAGAAAGGCAGUUCCUGA	2
mmu-miR-223-3p	MIMAT0000665	UGUCAGUUUGUCAAAUACCCCA	2
mmu-miR-26a-5p	MIMAT0000533	UUCAAGUAAUCCAGGAUAGGCU	2
mmu-miR-26b-5p	MIMAT0000534	UUCAAGUAAUUCAGGAUAGGU	2
mmu-miR-218-5p	MIMAT0000663	UUGUGCUUGAUCUAACCAUGU	2
mmu-miR-423-3p	MIMAT0003454	AGCUCGGUCUGAGGCCCCUCAGU	1
mmu-miR-10b-5p	MIMAT0000208	UACCCUGUAGAACCGAAUUUGUG	1
mmu-miR-10a-5p	MIMAT0000648	UACCCUGUAGAUCCGAAUUUGUG	1
mmu-miR-29a-3p	MIMAT0000535	UAGCACCAUCUGAAAUCGGUUA	1
mmu-miR-29b-3p	MIMAT0000127	UAGCACCAUUUGAAAUCAGUGUU	1
mmu-miR-29c-3p	MIMAT0000536	UAGCACCAUUUGAAAUCGGUUA	1
mmu-miR-183-5p	MIMAT0000212	UAUGGCACUGGUAGAAUUCACU	1
mmu-miR-335-5p	MIMAT0000766	UCAAGAGCAAUAACGAAAAAUGU	1
mmu-miR-125b-5p	MIMAT0000136	UCCCUGAGACCCUAACUUGUGA	1
mmu-miR-125a-5p	MIMAT0000135	UCCCUGAGACCCUUUAACCUGUGA	1
mmu-miR-351-5p	MIMAT0000609	UCCCUGAGGAGCCCUUUGAGCCUG	1
mmu-miR-151-5p	MIMAT0004536	UCGAGGAGCUCACAGUCUAGU	1
mmu-miR-127-3p	MIMAT0000139	UCGGAUCCGUCUGAGCUUGGCU	1
mmu-miR-126a-3p	MIMAT0000138	UCGUACCGUGAGUAAUAAUGCG	1
mmu-miR-187-3p	MIMAT0000216	UCGUGUCUUGUGUUGCAGCCGG	1
mmu-miR-342-3p	MIMAT0000590	UCUCACACAGAAAUCGCACCCGU	1
mmu-miR-1a-3p	MIMAT0000123	UGGAAUGUAAAGAAGUAUGUAU	1
mmu-miR-206-3p	MIMAT0000239	UGGAAUGUAAGGAAGUGUGUGG	1
mmu-miR-24-3p	MIMAT0000219	UGGCUCAGUUCAGCAGGAACAG	1
mmu-miR-30d-5p	MIMAT0000515	UGUAAACAUCCCCGACUGGAAG	1
mmu-miR-30b-5p	MIMAT0000130	UGUAAACAUCCUACACUCAGCU	1
mmu-miR-30c-5p	MIMAT0000514	UGUAAACAUCCUACACUCUCAGC	1
mmu-miR-30a-5p	MIMAT0000128	UGUAAACAUCCUCGACUGGAAG	1
mmu-miR-30e-5p	MIMAT0000248	UGUAAACAUCCUUGACUGGAAG	1
mmu-miR-450a-5p	MIMAT0001546	UUUUGCGAUGUGUUCCUAAUAU	1
