# Supplementary material for: microRNA-guided immunity against respiratory virus infection in human and mouse lung cells
Source: Biol Open. 2024 Jun 17;13(6):bio060172. doi: 10.1242/bio.060172 (PMC11212637; doi:10.1242/bio.060172)
Supplement: Table S7. The GO analysis of genes that can be dysregulated by MPIV infection in human lungs [file biolopen-13-060172-TableS7.xlsx]

## Sheet: Table S7
Supplementary Table S7. The GO analysis of genes that can be dysregulated by MPIV infection in human lungs
The genes targeted by more than 3 miRNAs among miRNAs with multiple targets sites (≥10) on MPIV genome and its complementary strand were defined as the genes that can be dysregulated by MPIV infection.
The top 10 GO terms and gene lists were shown.
GO term	OFFICIAL_GENE_SYMBOL	GENE NAME
positive regulation of transcription from RNA polymerase II promoter	ASH1L	ASH1 like histone lysine methyltransferase(ASH1L)
	ASXL1	ASXL transcriptional regulator 1(ASXL1)
	ATRX	ATRX chromatin remodeler(ATRX)
	BCL11B	BCL11 transcription factor B(BCL11B)
	CTBP2	C-terminal binding protein 2(CTBP2)
	CNOT7	CCR4-NOT transcription complex subunit 7(CNOT7)
	CREBZF	CREB/ATF bZIP transcription factor(CREBZF)
	DAB2IP	DAB2 interacting protein(DAB2IP)
	DHX36	DEAH-box helicase 36(DHX36)
	E2F3	E2F transcription factor 3(E2F3)
	EBF4	EBF family member 4(EBF4)
	EBF2	EBF transcription factor 2(EBF2)
	ERCC6	ERCC excision repair 6, chromatin remodeling factor(ERCC6)
	EHF	ETS homologous factor(EHF)
	ELK4	ETS transcription factor ELK4(ELK4)
	ERG	ETS transcription factor ERG(ERG)
	ETV5	ETS variant transcription factor 5(ETV5)
	ETV6	ETS variant transcription factor 6(ETV6)
	FOSL2	FOS like 2, AP-1 transcription factor subunit(FOSL2)
	FOSB	FosB proto-oncogene, AP-1 transcription factor subunit(FOSB)
	GATA2	GATA binding protein 2(GATA2)
	GATA3	GATA binding protein 3(GATA3)
	GATA6	GATA binding protein 6(GATA6)
	GPBP1	GC-rich promoter binding protein 1(GPBP1)
	GLI3	GLI family zinc finger 3(GLI3)
	IKZF3	IKAROS family zinc finger 3(IKZF3)
	IKZF4	IKAROS family zinc finger 4(IKZF4)
	JAK2	Janus kinase 2(JAK2)
	KLF12	KLF transcription factor 12(KLF12)
	KLF13	KLF transcription factor 13(KLF13)
	KLF7	KLF transcription factor 7(KLF7)
	LRP6	LDL receptor related protein 6(LRP6)
	LMO4	LIM domain only 4(LMO4)
	LHX4	LIM homeobox 4(LHX4)
	LMX1A	LIM homeobox transcription factor 1 alpha(LMX1A)
	MDM4	MDM4 regulator of p53(MDM4)
	MET	MET proto-oncogene, receptor tyrosine kinase(MET)
	MLLT6	MLLT6, PHD finger containing(MLLT6)
	MAX	MYC associated factor X(MAX)
	MEIS1	Meis homeobox 1(MEIS1)
	MYSM1	Myb like, SWIRM and MPN domains 1(MYSM1)
	PBX1	PBX homeobox 1(PBX1)
	PBX2	PBX homeobox 2(PBX2)
	PBX3	PBX homeobox 3(PBX3)
	PLAGL2	PLAG1 like zinc finger 2(PLAGL2)
	PLAG1	PLAG1 zinc finger(PLAG1)
	POU2F1	POU class 2 homeobox 1(POU2F1)
	POU2F3	POU class 2 homeobox 3(POU2F3)
	POU4F1	POU class 4 homeobox 1(POU4F1)
	PPARGC1B	PPARG coactivator 1 beta(PPARGC1B)
	PRDM16	PR/SET domain 16(PRDM16)
	PRDM5	PR/SET domain 5(PRDM5)
	RORA	RAR related orphan receptor A(RORA)
	RORB	RAR related orphan receptor B(RORB)
	REL	REL proto-oncogene, NF-kB subunit(REL)
	RUNX1	RUNX family transcription factor 1(RUNX1)
	SATB2	SATB homeobox 2(SATB2)
	SIX4	SIX homeobox 4(SIX4)
	SKI	SKI proto-oncogene(SKI)
	SMAD2	SMAD family member 2(SMAD2)
	SMAD3	SMAD family member 3(SMAD3)
	SOX11	SRY-box transcription factor 11(SOX11)
	SENP1	SUMO specific peptidase 1(SENP1)
	SENP2	SUMO specific peptidase 2(SENP2)
	SP1	Sp1 transcription factor(SP1)
	SP3	Sp3 transcription factor(SP3)
	TAL1	TAL bHLH transcription factor 1, erythroid differentiation factor(TAL1)
	TBL1XR1	TBL1X/Y related 1(TBL1XR1)
	TEAD1	TEA domain transcription factor 1(TEAD1)
	TRAF6	TNF receptor associated factor 6(TRAF6)
	TOX3	TOX high mobility group box family member 3(TOX3)
	WT1	WT1 transcription factor(WT1)
	WNT5A	Wnt family member 5A(WNT5A)
	YAP1	Yes1 associated transcriptional regulator(YAP1)
	ABLIM3	actin binding LIM protein family member 3(ABLIM3)
	ATF2	activating transcription factor 2(ATF2)
	ATF6	activating transcription factor 6(ATF6)
	AKIRIN1	akirin 1(AKIRIN1)
	APP	amyloid beta precursor protein(APP)
	AR	androgen receptor(AR)
	AGO1	argonaute RISC component 1(AGO1)
	BMPR1A	bone morphogenetic protein receptor type 1A(BMPR1A)
	BMPR2	bone morphogenetic protein receptor type 2(BMPR2)
	CREB1	cAMP responsive element binding protein 1(CREB1)
	CREB3L2	cAMP responsive element binding protein 3 like 2(CREB3L2)
	CCPG1	cell cycle progression 1(CCPG1)
	CHD6	chromodomain helicase DNA binding protein 6(CHD6)
	CHD7	chromodomain helicase DNA binding protein 7(CHD7)
	CBFB	core-binding factor subunit beta(CBFB)
	CCNT1	cyclin T1(CCNT1)
	CCNT2	cyclin T2(CCNT2)
	CSRNP3	cysteine and serine rich nuclear protein 3(CSRNP3)
	CRLF3	cytokine receptor like factor 3(CRLF3)
	DVL3	dishevelled segment polarity protein 3(DVL3)
	DR1	down-regulator of transcription 1(DR1)
	EGR3	early growth response 3(EGR3)
	EPAS1	endothelial PAS domain protein 1(EPAS1)
	ESR1	estrogen receptor 1(ESR1)
	ESRRG	estrogen related receptor gamma(ESRRG)
	FGF1	fibroblast growth factor 1(FGF1)
	FOXK2	forkhead box K2(FOXK2)
	FOXO3	forkhead box O3(FOXO3)
	GBX2	gastrulation brain homeobox 2(GBX2)
	GMEB1	glucocorticoid modulatory element binding protein 1(GMEB1)
	GRHL2	grainyhead like transcription factor 2(GRHL2)
	GREM1	gremlin 1, DAN family BMP antagonist(GREM1)
	HNRNPK	heterogeneous nuclear ribonucleoprotein K(HNRNPK)
	HNRNPU	heterogeneous nuclear ribonucleoprotein U(HNRNPU)
	HMGB1	high mobility group box 1(HMGB1)
	HDAC2	histone deacetylase 2(HDAC2)
	HDAC4	histone deacetylase 4(HDAC4)
	HOXA13	homeobox A13(HOXA13)
	HOXA5	homeobox A5(HOXA5)
	HIPK2	homeodomain interacting protein kinase 2(HIPK2)
	HCFC1	host cell factor C1(HCFC1)
	IGF1	insulin like growth factor 1(IGF1)
	IRF4	interferon regulatory factor 4(IRF4)
	IL33	interleukin 33(IL33)
	JAG1	jagged canonical Notch ligand 1(JAG1)
	KPNA6	karyopherin subunit alpha 6(KPNA6)
	LPIN2	lipin 2(LPIN2)
	LITAF	lipopolysaccharide induced TNF factor(LITAF)
	LEF1	lymphoid enhancer binding factor 1(LEF1)
	KAT2B	lysine acetyltransferase 2B(KAT2B)
	KAT7	lysine acetyltransferase 7(KAT7)
	KMT2A	lysine methyltransferase 2A(KMT2A)
	KMT2D	lysine methyltransferase 2D(KMT2D)
	MED12L	mediator complex subunit 12L(MED12L)
	MED13	mediator complex subunit 13(MED13)
	MED21	mediator complex subunit 21(MED21)
	MED6	mediator complex subunit 6(MED6)
	MITF	melanocyte inducing transcription factor(MITF)
	MTF1	metal regulatory transcription factor 1(MTF1)
	MECP2	methyl-CpG binding protein 2(MECP2)
	MAVS	mitochondrial antiviral signaling protein(MAVS)
	MAPK14	mitogen-activated protein kinase 14(MAPK14)
	MYOCD	myocardin(MYOCD)
	MEF2C	myocyte enhancer factor 2C(MEF2C)
	MEF2D	myocyte enhancer factor 2D(MEF2D)
	NHLH2	nescient helix-loop-helix 2(NHLH2)
	NUCKS1	nuclear casein kinase and cyclin dependent kinase substrate 1(NUCKS1)
	NFIA	nuclear factor I A(NFIA)
	NFIB	nuclear factor I B(NFIB)
	NFIC	nuclear factor I C(NFIC)
	NFIX	nuclear factor I X(NFIX)
	NFATC2	nuclear factor of activated T cells 2(NFATC2)
	NFATC3	nuclear factor of activated T cells 3(NFATC3)
	NFAT5	nuclear factor of activated T cells 5(NFAT5)
	NCOA7	nuclear receptor coactivator 7(NCOA7)
	NRIP1	nuclear receptor interacting protein 1(NRIP1)
	NR2C2	nuclear receptor subfamily 2 group C member 2(NR2C2)
	NR3C1	nuclear receptor subfamily 3 group C member 1(NR3C1)
	NR4A3	nuclear receptor subfamily 4 group A member 3(NR4A3)
	NR5A2	nuclear receptor subfamily 5 group A member 2(NR5A2)
	NR6A1	nuclear receptor subfamily 6 group A member 1(NR6A1)
	ONECUT1	one cut homeobox 1(ONECUT1)
	ONECUT2	one cut homeobox 2(ONECUT2)
	PAX2	paired box 2(PAX2)
	PAX6	paired box 6(PAX6)
	PAX8	paired box 8(PAX8)
	PAX9	paired box 9(PAX9)
	PHOX2B	paired like homeobox 2B(PHOX2B)
	PCGF5	polycomb group ring finger 5(PCGF5)
	PGR	progesterone receptor(PGR)
	PROX1	prospero homeobox 1(PROX1)
	PRKD1	protein kinase D1(PRKD1)
	PPP1R12A	protein phosphatase 1 regulatory subunit 12A(PPP1R12A)
	RBPJ	recombination signal binding protein for immunoglobulin kappa J region(RBPJ)
	RFX3	regulatory factor X3(RFX3)
	RSF1	remodeling and spacing factor 1(RSF1)
	RPS6KA5	ribosomal protein S6 kinase A5(RPS6KA5)
	STAT1	signal transducer and activator of transcription 1(STAT1)
	STAT3	signal transducer and activator of transcription 3(STAT3)
	SSBP2	single stranded DNA binding protein 2(SSBP2)
	S1PR1	sphingosine-1-phosphate receptor 1(S1PR1)
	STOX2	storkhead box 2(STOX2)
	STRN3	striatin 3(STRN3)
	TET1	tet methylcytosine dioxygenase 1(TET1)
	TET2	tet methylcytosine dioxygenase 2(TET2)
	TET3	tet methylcytosine dioxygenase 3(TET3)
	THRA	thyroid hormone receptor alpha(THRA)
	THRB	thyroid hormone receptor beta(THRB)
	TCF12	transcription factor 12(TCF12)
	TCF21	transcription factor 21(TCF21)
	TCF4	transcription factor 4(TCF4)
	TFAP2A	transcription factor AP-2 alpha(TFAP2A)
	TFAP2B	transcription factor AP-2 beta(TFAP2B)
	TFAP2C	transcription factor AP-2 gamma(TFAP2C)
	TBL1X	transducin beta like 1 X-linked(TBL1X)
	TWIST1	twist family bHLH transcription factor 1(TWIST1)
	VEZF1	vascular endothelial zinc finger 1(VEZF1)
	VGLL2	vestigial like family member 2(VGLL2)
	ZBED3	zinc finger BED-type containing 3(ZBED3)
	ZMIZ1	zinc finger MIZ-type containing 1(ZMIZ1)
	ZMIZ2	zinc finger MIZ-type containing 2(ZMIZ2)
	ZBTB16	zinc finger and BTB domain containing 16(ZBTB16)
	ZBTB38	zinc finger and BTB domain containing 38(ZBTB38)
	ZBTB7C	zinc finger and BTB domain containing 7C(ZBTB7C)
	ZFHX3	zinc finger homeobox 3(ZFHX3)
	ZNF148	zinc finger protein 148(ZNF148)
	ZNF24	zinc finger protein 24(ZNF24)
	ZNF33B	zinc finger protein 33B(ZNF33B)
	ZNF395	zinc finger protein 395(ZNF395)
	ZNF609	zinc finger protein 609(ZNF609)
	ZNF629	zinc finger protein 629(ZNF629)
	ZNF780B	zinc finger protein 780B(ZNF780B)
	ZNF827	zinc finger protein 827(ZNF827)
	ZFPM2	zinc finger protein, FOG family member 2(ZFPM2)
regulation of transcription from RNA polymerase II promoter	AEBP2	AE binding protein 2(AEBP2)
	ARID1B	AT-rich interaction domain 1B(ARID1B)
	ARID5B	AT-rich interaction domain 5B(ARID5B)
	BCL7A	BAF chromatin remodeling complex subunit BCL7A(BCL7A)
	BBX	BBX high mobility group box domain containing(BBX)
	BCL11B	BCL11 transcription factor B(BCL11B)
	BRIP1	BRCA1 interacting helicase 1(BRIP1)
	CTBP2	C-terminal binding protein 2(CTBP2)
	CNOT2	CCR4-NOT transcription complex subunit 2(CNOT2)
	CGGBP1	CGG triplet repeat binding protein 1(CGGBP1)
	CREBZF	CREB/ATF bZIP transcription factor(CREBZF)
	E2F3	E2F transcription factor 3(E2F3)
	E2F6	E2F transcription factor 6(E2F6)
	EBF4	EBF family member 4(EBF4)
	EBF1	EBF transcription factor 1(EBF1)
	EBF2	EBF transcription factor 2(EBF2)
	EBF3	EBF transcription factor 3(EBF3)
	ENY2	ENY2 transcription and export complex 2 subunit(ENY2)
	EHF	ETS homologous factor(EHF)
	ELK4	ETS transcription factor ELK4(ELK4)
	ERG	ETS transcription factor ERG(ERG)
	ETV3	ETS variant transcription factor 3(ETV3)
	ETV5	ETS variant transcription factor 5(ETV5)
	ETV6	ETS variant transcription factor 6(ETV6)
	FOSL2	FOS like 2, AP-1 transcription factor subunit(FOSL2)
	FOSB	FosB proto-oncogene, AP-1 transcription factor subunit(FOSB)
	GATA2	GATA binding protein 2(GATA2)
	GATA3	GATA binding protein 3(GATA3)
	GATA6	GATA binding protein 6(GATA6)
	GLI3	GLI family zinc finger 3(GLI3)
	HIC2	HIC ZBTB transcriptional repressor 2(HIC2)
	HIVEP2	HIVEP zinc finger 2(HIVEP2)
	HIVEP3	HIVEP zinc finger 3(HIVEP3)
	HBP1	HMG-box transcription factor 1(HBP1)
	IKZF1	IKAROS family zinc finger 1(IKZF1)
	IKZF2	IKAROS family zinc finger 2(IKZF2)
	IKZF3	IKAROS family zinc finger 3(IKZF3)
	IKZF4	IKAROS family zinc finger 4(IKZF4)
	IKZF5	IKAROS family zinc finger 5(IKZF5)
	ISL2	ISL LIM homeobox 2(ISL2)
	KLF11	KLF transcription factor 11(KLF11)
	KLF12	KLF transcription factor 12(KLF12)
	KLF13	KLF transcription factor 13(KLF13)
	KLF7	KLF transcription factor 7(KLF7)
	KLF8	KLF transcription factor 8(KLF8)
	LHX4	LIM homeobox 4(LHX4)
	LHX9	LIM homeobox 9(LHX9)
	LMX1A	LIM homeobox transcription factor 1 alpha(LMX1A)
	LRRFIP1	LRR binding FLII interacting protein 1(LRRFIP1)
	MXI1	MAX interactor 1, dimerization protein(MXI1)
	MDM4	MDM4 regulator of p53(MDM4)
	MLLT3	MLLT3 super elongation complex subunit(MLLT3)
	MLLT6	MLLT6, PHD finger containing(MLLT6)
	MRGBP	MRG domain binding protein(MRGBP)
	MAX	MYC associated factor X(MAX)
	MEIS1	Meis homeobox 1(MEIS1)
	NACC2	NACC family member 2(NACC2)
	PBX1	PBX homeobox 1(PBX1)
	PBX2	PBX homeobox 2(PBX2)
	PBX3	PBX homeobox 3(PBX3)
	PHF20	PHD finger protein 20(PHF20)
	PHF6	PHD finger protein 6(PHF6)
	PLAGL2	PLAG1 like zinc finger 2(PLAGL2)
	POU2F1	POU class 2 homeobox 1(POU2F1)
	POU2F3	POU class 2 homeobox 3(POU2F3)
	POU4F1	POU class 4 homeobox 1(POU4F1)
	POU5F1B	POU class 5 homeobox 1B(POU5F1B)
	PATZ1	POZ/BTB and AT hook containing zinc finger 1(PATZ1)
	PRDM16	PR/SET domain 16(PRDM16)
	RORA	RAR related orphan receptor A(RORA)
	RORB	RAR related orphan receptor B(RORB)
	REL	REL proto-oncogene, NF-kB subunit(REL)
	RCOR1	REST corepressor 1(RCOR1)
	RUNX1	RUNX family transcription factor 1(RUNX1)
	SATB1	SATB homeobox 1(SATB1)
	SATB2	SATB homeobox 2(SATB2)
	SIX4	SIX homeobox 4(SIX4)
	SMAD2	SMAD family member 2(SMAD2)
	SMAD3	SMAD family member 3(SMAD3)
	SMAD5	SMAD family member 5(SMAD5)
	SOX5	SRY-box transcription factor 5(SOX5)
	SOX6	SRY-box transcription factor 6(SOX6)
	SP1	Sp1 transcription factor(SP1)
	SP3	Sp3 transcription factor(SP3)
	TAL1	TAL bHLH transcription factor 1, erythroid differentiation factor(TAL1)
	TBL1XR1	TBL1X/Y related 1(TBL1XR1)
	TEAD1	TEA domain transcription factor 1(TEAD1)
	TGIF2	TGFB induced factor homeobox 2(TGIF2)
	TOX3	TOX high mobility group box family member 3(TOX3)
	TSC22D2	TSC22 domain family member 2(TSC22D2)
	WT1	WT1 transcription factor(WT1)
	ZFP1	ZFP1 zinc finger protein(ZFP1)
	ZIC5	Zic family member 5(ZIC5)
	ATF2	activating transcription factor 2(ATF2)
	ATF6	activating transcription factor 6(ATF6)
	APP	amyloid beta precursor protein(APP)
	AR	androgen receptor(AR)
	ATXN7	ataxin 7(ATXN7)
	BAZ2B	bromodomain adjacent to zinc finger domain 2B(BAZ2B)
	BRPF3	bromodomain and PHD finger containing 3(BRPF3)
	BRWD1	bromodomain and WD repeat domain containing 1(BRWD1)
	BRWD3	bromodomain and WD repeat domain containing 3(BRWD3)
	BRD3	bromodomain containing 3(BRD3)
	CREB1	cAMP responsive element binding protein 1(CREB1)
	CREB3L2	cAMP responsive element binding protein 3 like 2(CREB3L2)
	CREB5	cAMP responsive element binding protein 5(CREB5)
	CAMK2D	calcium/calmodulin dependent protein kinase II delta(CAMK2D)
	CBFB	core-binding factor subunit beta(CBFB)
	CCNK	cyclin K(CCNK)
	CCNT1	cyclin T1(CCNT1)
	CCNT2	cyclin T2(CCNT2)
	CSRNP3	cysteine and serine rich nuclear protein 3(CSRNP3)
	DACH1	dachshund family transcription factor 1(DACH1)
	DMBX1	diencephalon/mesencephalon homeobox 1(DMBX1)
	DR1	down-regulator of transcription 1(DR1)
	EGR3	early growth response 3(EGR3)
	EPAS1	endothelial PAS domain protein 1(EPAS1)
	ESR1	estrogen receptor 1(ESR1)
	ESRRG	estrogen related receptor gamma(ESRRG)
	FOXK2	forkhead box K2(FOXK2)
	FOXN2	forkhead box N2(FOXN2)
	FOXN3	forkhead box N3(FOXN3)
	FOXO3	forkhead box O3(FOXO3)
	FOXP2	forkhead box P2(FOXP2)
	GBX2	gastrulation brain homeobox 2(GBX2)
	GMEB1	glucocorticoid modulatory element binding protein 1(GMEB1)
	GRHL2	grainyhead like transcription factor 2(GRHL2)
	HNRNPK	heterogeneous nuclear ribonucleoprotein K(HNRNPK)
	HMGB1	high mobility group box 1(HMGB1)
	HMGB3	high mobility group box 3(HMGB3)
	HDAC2	histone deacetylase 2(HDAC2)
	HOXA13	homeobox A13(HOXA13)
	HOXA3	homeobox A3(HOXA3)
	HOXA5	homeobox A5(HOXA5)
	HOXB6	homeobox B6(HOXB6)
	HOXD12	homeobox D12(HOXD12)
	HOMEZ	homeobox and leucine zipper encoding(HOMEZ)
	HCFC2	host cell factor C2(HCFC2)
	IRF4	interferon regulatory factor 4(IRF4)
	JMJD1C	jumonji domain containing 1C(JMJD1C)
	LCOR	ligand dependent nuclear receptor corepressor(LCOR)
	LITAF	lipopolysaccharide induced TNF factor(LITAF)
	LEF1	lymphoid enhancer binding factor 1(LEF1)
	KAT2B	lysine acetyltransferase 2B(KAT2B)
	KDM2A	lysine demethylase 2A(KDM2A)
	KDM2B	lysine demethylase 2B(KDM2B)
	MED12L	mediator complex subunit 12L(MED12L)
	MED13	mediator complex subunit 13(MED13)
	MED21	mediator complex subunit 21(MED21)
	MED6	mediator complex subunit 6(MED6)
	MED7	mediator complex subunit 7(MED7)
	MITF	melanocyte inducing transcription factor(MITF)
	MTDH	metadherin(MTDH)
	MTF1	metal regulatory transcription factor 1(MTF1)
	MAPK14	mitogen-activated protein kinase 14(MAPK14)
	MYEF2	myelin expression factor 2(MYEF2)
	MEF2C	myocyte enhancer factor 2C(MEF2C)
	MEF2D	myocyte enhancer factor 2D(MEF2D)
	NHLH2	nescient helix-loop-helix 2(NHLH2)
	NPAS3	neuronal PAS domain protein 3(NPAS3)
	NEUROD4	neuronal differentiation 4(NEUROD4)
	NUCKS1	nuclear casein kinase and cyclin dependent kinase substrate 1(NUCKS1)
	NFIA	nuclear factor I A(NFIA)
	NFIB	nuclear factor I B(NFIB)
	NFIC	nuclear factor I C(NFIC)
	NFIX	nuclear factor I X(NFIX)
	NFATC2	nuclear factor of activated T cells 2(NFATC2)
	NFATC3	nuclear factor of activated T cells 3(NFATC3)
	NFAT5	nuclear factor of activated T cells 5(NFAT5)
	NCOA7	nuclear receptor coactivator 7(NCOA7)
	NCOR1	nuclear receptor corepressor 1(NCOR1)
	NRIP1	nuclear receptor interacting protein 1(NRIP1)
	NR2C2	nuclear receptor subfamily 2 group C member 2(NR2C2)
	NR3C1	nuclear receptor subfamily 3 group C member 1(NR3C1)
	NR4A3	nuclear receptor subfamily 4 group A member 3(NR4A3)
	NR5A2	nuclear receptor subfamily 5 group A member 2(NR5A2)
	NR6A1	nuclear receptor subfamily 6 group A member 1(NR6A1)
	NACC1	nucleus accumbens associated 1(NACC1)
	ONECUT1	one cut homeobox 1(ONECUT1)
	ONECUT2	one cut homeobox 2(ONECUT2)
	PAX2	paired box 2(PAX2)
	PAX6	paired box 6(PAX6)
	PAX7	paired box 7(PAX7)
	PAX8	paired box 8(PAX8)
	PAX9	paired box 9(PAX9)
	PHOX2B	paired like homeobox 2B(PHOX2B)
	PCGF5	polycomb group ring finger 5(PCGF5)
	PGR	progesterone receptor(PGR)
	PROX1	prospero homeobox 1(PROX1)
	PIAS1	protein inhibitor of activated STAT 1(PIAS1)
	PRKCB	protein kinase C beta(PRKCB)
	PRKAR1A	protein kinase cAMP-dependent type I regulatory subunit alpha(PRKAR1A)
	PURB	purine rich element binding protein B(PURB)
	PURG	purine rich element binding protein G(PURG)
	RBPJ	recombination signal binding protein for immunoglobulin kappa J region(RBPJ)
	RFX3	regulatory factor X3(RFX3)
	STAT3	signal transducer and activator of transcription 3(STAT3)
	STOX2	storkhead box 2(STOX2)
	TPRX1	tetrapeptide repeat homeobox 1(TPRX1)
	THRA	thyroid hormone receptor alpha(THRA)
	TCF12	transcription factor 12(TCF12)
	TCF21	transcription factor 21(TCF21)
	TCF4	transcription factor 4(TCF4)
	TFAP2A	transcription factor AP-2 alpha(TFAP2A)
	TFAP2B	transcription factor AP-2 beta(TFAP2B)
	TFAP2C	transcription factor AP-2 gamma(TFAP2C)
	TRPS1	transcriptional repressor GATA binding 1(TRPS1)
	TBL1X	transducin beta like 1 X-linked(TBL1X)
	TWIST1	twist family bHLH transcription factor 1(TWIST1)
	VEZF1	vascular endothelial zinc finger 1(VEZF1)
	VGLL2	vestigial like family member 2(VGLL2)
	ZBED3	zinc finger BED-type containing 3(ZBED3)
	ZMIZ1	zinc finger MIZ-type containing 1(ZMIZ1)
	ZMIZ2	zinc finger MIZ-type containing 2(ZMIZ2)
	ZBTB10	zinc finger and BTB domain containing 10(ZBTB10)
	ZBTB16	zinc finger and BTB domain containing 16(ZBTB16)
	ZBTB20	zinc finger and BTB domain containing 20(ZBTB20)
	ZBTB3	zinc finger and BTB domain containing 3(ZBTB3)
	ZBTB33	zinc finger and BTB domain containing 33(ZBTB33)
	ZBTB37	zinc finger and BTB domain containing 37(ZBTB37)
	ZBTB39	zinc finger and BTB domain containing 39(ZBTB39)
	ZBTB40	zinc finger and BTB domain containing 40(ZBTB40)
	ZBTB41	zinc finger and BTB domain containing 41(ZBTB41)
	ZBTB7C	zinc finger and BTB domain containing 7C(ZBTB7C)
	ZBTB8B	zinc finger and BTB domain containing 8B(ZBTB8B)
	ZSCAN29	zinc finger and SCAN domain containing 29(ZSCAN29)
	ZFHX3	zinc finger homeobox 3(ZFHX3)
	ZFHX4	zinc finger homeobox 4(ZFHX4)
	ZNF10	zinc finger protein 10(ZNF10)
	ZNF148	zinc finger protein 148(ZNF148)
	ZNF24	zinc finger protein 24(ZNF24)
	ZNF275	zinc finger protein 275(ZNF275)
	ZNF280B	zinc finger protein 280B(ZNF280B)
	ZNF280C	zinc finger protein 280C(ZNF280C)
	ZNF317	zinc finger protein 317(ZNF317)
	ZNF33B	zinc finger protein 33B(ZNF33B)
	ZNF35	zinc finger protein 35(ZNF35)
	ZNF354B	zinc finger protein 354B(ZNF354B)
	ZNF366	zinc finger protein 366(ZNF366)
	ZNF395	zinc finger protein 395(ZNF395)
	ZNF417	zinc finger protein 417(ZNF417)
	ZNF436	zinc finger protein 436(ZNF436)
	ZNF510	zinc finger protein 510(ZNF510)
	ZNF516	zinc finger protein 516(ZNF516)
	ZNF608	zinc finger protein 608(ZNF608)
	ZNF609	zinc finger protein 609(ZNF609)
	ZNF621	zinc finger protein 621(ZNF621)
	ZNF629	zinc finger protein 629(ZNF629)
	ZNF641	zinc finger protein 641(ZNF641)
	ZNF652	zinc finger protein 652(ZNF652)
	ZNF704	zinc finger protein 704(ZNF704)
	ZNF75A	zinc finger protein 75a(ZNF75A)
	ZNF780A	zinc finger protein 780A(ZNF780A)
	ZNF780B	zinc finger protein 780B(ZNF780B)
	ZNF783	zinc finger protein 783(ZNF783)
	ZNF8	zinc finger protein 8(ZNF8)
	ZNF81	zinc finger protein 81(ZNF81)
	ZFPM2	zinc finger protein, FOG family member 2(ZFPM2)
	ZKSCAN2	zinc finger with KRAB and SCAN domains 2(ZKSCAN2)
	ZHX3	zinc fingers and homeoboxes 3(ZHX3)
negative regulation of transcription from RNA polymerase II promoter	AEBP2	AE binding protein 2(AEBP2)
	ARID5B	AT-rich interaction domain 5B(ARID5B)
	BCORL1	BCL6 corepressor like 1(BCORL1)
	BEND3	BEN domain containing 3(BEND3)
	CTBP2	C-terminal binding protein 2(CTBP2)
	CBFA2T2	CBFA2/RUNX1 partner transcriptional co-repressor 2(CBFA2T2)
	CNOT1	CCR4-NOT transcription complex subunit 1(CNOT1)
	CNOT2	CCR4-NOT transcription complex subunit 2(CNOT2)
	CGGBP1	CGG triplet repeat binding protein 1(CGGBP1)
	CXXC5	CXXC finger protein 5(CXXC5)
	DAB2IP	DAB2 interacting protein(DAB2IP)
	DNMT3A	DNA methyltransferase 3 alpha(DNMT3A)
	E2F6	E2F transcription factor 6(E2F6)
	ELK4	ETS transcription factor ELK4(ELK4)
	ETV3	ETS variant transcription factor 3(ETV3)
	ETV5	ETS variant transcription factor 5(ETV5)
	ETV6	ETS variant transcription factor 6(ETV6)
	FOSB	FosB proto-oncogene, AP-1 transcription factor subunit(FOSB)
	GATA2	GATA binding protein 2(GATA2)
	GATA3	GATA binding protein 3(GATA3)
	GATA6	GATA binding protein 6(GATA6)
	GATAD2A	GATA zinc finger domain containing 2A(GATAD2A)
	GATAD2B	GATA zinc finger domain containing 2B(GATAD2B)
	GLI3	GLI family zinc finger 3(GLI3)
	HIC2	HIC ZBTB transcriptional repressor 2(HIC2)
	IKZF5	IKAROS family zinc finger 5(IKZF5)
	KLF11	KLF transcription factor 11(KLF11)
	KLF12	KLF transcription factor 12(KLF12)
	KLF7	KLF transcription factor 7(KLF7)
	KLF8	KLF transcription factor 8(KLF8)
	LMO4	LIM domain only 4(LMO4)
	LRRFIP1	LRR binding FLII interacting protein 1(LRRFIP1)
	MXI1	MAX interactor 1, dimerization protein(MXI1)
	MDM4	MDM4 regulator of p53(MDM4)
	MIER2	MIER family member 2(MIER2)
	MIER3	MIER family member 3(MIER3)
	MAX	MYC associated factor X(MAX)
	NACC2	NACC family member 2(NACC2)
	NRARP	NOTCH regulated ankyrin repeat protein(NRARP)
	OTUD7B	OTU deubiquitinase 7B(OTUD7B)
	PHF19	PHD finger protein 19(PHF19)
	PHF21A	PHD finger protein 21A(PHF21A)
	PHF6	PHD finger protein 6(PHF6)
	POU4F1	POU class 4 homeobox 1(POU4F1)
	PATZ1	POZ/BTB and AT hook containing zinc finger 1(PATZ1)
	PRDM16	PR/SET domain 16(PRDM16)
	PRDM5	PR/SET domain 5(PRDM5)
	RBBP4	RB binding protein 4, chromatin remodeling factor(RBBP4)
	RYBP	RING1 and YY1 binding protein(RYBP)
	RUNX1	RUNX family transcription factor 1(RUNX1)
	SATB1	SATB homeobox 1(SATB1)
	SATB2	SATB homeobox 2(SATB2)
	SKI	SKI proto-oncogene(SKI)
	SMAD3	SMAD family member 3(SMAD3)
	SMAD5	SMAD family member 5(SMAD5)
	SOX11	SRY-box transcription factor 11(SOX11)
	SUFU	SUFU negative regulator of hedgehog signaling(SUFU)
	SP3	Sp3 transcription factor(SP3)
	TAL1	TAL bHLH transcription factor 1, erythroid differentiation factor(TAL1)
	TBL1XR1	TBL1X/Y related 1(TBL1XR1)
	TGIF2	TGFB induced factor homeobox 2(TGIF2)
	TRAF6	TNF receptor associated factor 6(TRAF6)
	WDTC1	WD and tetratricopeptide repeats 1(WDTC1)
	WT1	WT1 transcription factor(WT1)
	WWC1	WW and C2 domain containing 1(WWC1)
	WWC2	WW and C2 domain containing 2(WWC2)
	YAP1	Yes1 associated transcriptional regulator(YAP1)
	ATF2	activating transcription factor 2(ATF2)
	ACVR2B	activin A receptor type 2B(ACVR2B)
	APP	amyloid beta precursor protein(APP)
	AR	androgen receptor(AR)
	ATXN1	ataxin 1(ATXN1)
	PKIA	cAMP-dependent protein kinase inhibitor alpha(PKIA)
	CDC73	cell division cycle 73(CDC73)
	CBX2	chromobox 2(CBX2)
	CBX5	chromobox 5(CBX5)
	CBFB	core-binding factor subunit beta(CBFB)
	CRY2	cryptochrome circadian regulator 2(CRY2)
	CDK6	cyclin dependent kinase 6(CDK6)
	CPEB3	cytoplasmic polyadenylation element binding protein 3(CPEB3)
	DACH1	dachshund family transcription factor 1(DACH1)
	DICER1	dicer 1, ribonuclease III(DICER1)
	DMBX1	diencephalon/mesencephalon homeobox 1(DMBX1)
	DR1	down-regulator of transcription 1(DR1)
	ESR1	estrogen receptor 1(ESR1)
	FGF9	fibroblast growth factor 9(FGF9)
	FOXK2	forkhead box K2(FOXK2)
	FOXO3	forkhead box O3(FOXO3)
	FOXP2	forkhead box P2(FOXP2)
	FRK	fyn related Src family tyrosine kinase(FRK)
	HNRNPU	heterogeneous nuclear ribonucleoprotein U(HNRNPU)
	HMGB1	high mobility group box 1(HMGB1)
	HDAC2	histone deacetylase 2(HDAC2)
	HDAC4	histone deacetylase 4(HDAC4)
	HIPK2	homeodomain interacting protein kinase 2(HIPK2)
	HCFC1	host cell factor C1(HCFC1)
	HCFC2	host cell factor C2(HCFC2)
	IL33	interleukin 33(IL33)
	JARID2	jumonji and AT-rich interaction domain containing 2(JARID2)
	LCOR	ligand dependent nuclear receptor corepressor(LCOR)
	LEF1	lymphoid enhancer binding factor 1(LEF1)
	KDM2B	lysine demethylase 2B(KDM2B)
	MITF	melanocyte inducing transcription factor(MITF)
	MTDH	metadherin(MTDH)
	MTA3	metastasis associated 1 family member 3(MTA3)
	MBD2	methyl-CpG binding domain protein 2(MBD2)
	MECP2	methyl-CpG binding protein 2(MECP2)
	MAPK10	mitogen-activated protein kinase 10(MAPK10)
	MYOCD	myocardin(MYOCD)
	MEF2C	myocyte enhancer factor 2C(MEF2C)
	NOTCH2	notch receptor 2(NOTCH2)
	NFIB	nuclear factor I B(NFIB)
	NFIC	nuclear factor I C(NFIC)
	NFIX	nuclear factor I X(NFIX)
	NFATC2	nuclear factor of activated T cells 2(NFATC2)
	NFATC3	nuclear factor of activated T cells 3(NFATC3)
	NCOR1	nuclear receptor corepressor 1(NCOR1)
	NRIP1	nuclear receptor interacting protein 1(NRIP1)
	NR2C2	nuclear receptor subfamily 2 group C member 2(NR2C2)
	NR3C1	nuclear receptor subfamily 3 group C member 1(NR3C1)
	NR4A3	nuclear receptor subfamily 4 group A member 3(NR4A3)
	NR6A1	nuclear receptor subfamily 6 group A member 1(NR6A1)
	NACC1	nucleus accumbens associated 1(NACC1)
	PAX6	paired box 6(PAX6)
	PSEN1	presenilin 1(PSEN1)
	PROX1	prospero homeobox 1(PROX1)
	PIAS1	protein inhibitor of activated STAT 1(PIAS1)
	PPM1A	protein phosphatase, Mg2+/Mn2+ dependent 1A(PPM1A)
	PURB	purine rich element binding protein B(PURB)
	RBPJ	recombination signal binding protein for immunoglobulin kappa J region(RBPJ)
	RLIM	ring finger protein, LIM domain interacting(RLIM)
	RIPPLY3	ripply transcriptional repressor 3(RIPPLY3)
	SCRT1	scratch family transcriptional repressor 1(SCRT1)
	SEMA4D	semaphorin 4D(SEMA4D)
	STAT1	signal transducer and activator of transcription 1(STAT1)
	STAT3	signal transducer and activator of transcription 3(STAT3)
	STRN3	striatin 3(STRN3)
	SNCA	synuclein alpha(SNCA)
	TET1	tet methylcytosine dioxygenase 1(TET1)
	THRA	thyroid hormone receptor alpha(THRA)
	THRB	thyroid hormone receptor beta(THRB)
	TCF21	transcription factor 21(TCF21)
	TFAP2A	transcription factor AP-2 alpha(TFAP2A)
	TFAP2B	transcription factor AP-2 beta(TFAP2B)
	TFAP2C	transcription factor AP-2 gamma(TFAP2C)
	TRPS1	transcriptional repressor GATA binding 1(TRPS1)
	TBL1X	transducin beta like 1 X-linked(TBL1X)
	TPR	translocated promoter region, nuclear basket protein(TPR)
	TRIM33	tripartite motif containing 33(TRIM33)
	TWIST1	twist family bHLH transcription factor 1(TWIST1)
	YWHAZ	tyrosine 3-monooxygenase/tryptophan 5-monooxygenase activation protein zeta(YWHAZ)
	UBE2D3	ubiquitin conjugating enzyme E2 D3(UBE2D3)
	USP3	ubiquitin specific peptidase 3(USP3)
	USP9X	ubiquitin specific peptidase 9 X-linked(USP9X)
	ZBTB10	zinc finger and BTB domain containing 10(ZBTB10)
	ZBTB16	zinc finger and BTB domain containing 16(ZBTB16)
	ZBTB20	zinc finger and BTB domain containing 20(ZBTB20)
	ZBTB33	zinc finger and BTB domain containing 33(ZBTB33)
	ZBTB37	zinc finger and BTB domain containing 37(ZBTB37)
	ZBTB39	zinc finger and BTB domain containing 39(ZBTB39)
	ZFHX3	zinc finger homeobox 3(ZFHX3)
	ZNF10	zinc finger protein 10(ZNF10)
	ZNF148	zinc finger protein 148(ZNF148)
	ZNF354B	zinc finger protein 354B(ZNF354B)
	ZNF366	zinc finger protein 366(ZNF366)
	ZNF436	zinc finger protein 436(ZNF436)
	ZNF608	zinc finger protein 608(ZNF608)
	ZNF75A	zinc finger protein 75a(ZNF75A)
	ZNF8	zinc finger protein 8(ZNF8)
	ZFPM2	zinc finger protein, FOG family member 2(ZFPM2)
protein phosphorylation	PDPK1	3-phosphoinositide dependent protein kinase 1(PDPK1)
	AKT3	AKT serine/threonine kinase 3(AKT3)
	AAK1	AP2 associated kinase 1(AAK1)
	BCR	BCR activator of RhoGEF and GTPase(BCR)
	BMP2K	BMP2 inducible kinase(BMP2K)
	BRSK2	BR serine/threonine kinase 2(BRSK2)
	CDC42BPA	CDC42 binding protein kinase alpha(CDC42BPA)
	COPS8	COP9 signalosome subunit 8(COPS8)
	ERG	ETS transcription factor ERG(ERG)
	GRK5	G protein-coupled receptor kinase 5(GRK5)
	JAK2	Janus kinase 2(JAK2)
	LIMK1	LIM domain kinase 1(LIMK1)
	LIMK2	LIM domain kinase 2(LIMK2)
	MAPKAPK2	MAPK activated protein kinase 2(MAPKAPK2)
	NEK6	NIMA related kinase 6(NEK6)
	SMAD2	SMAD family member 2(SMAD2)
	SMAD5	SMAD family member 5(SMAD5)
	SMG1	SMG1 nonsense mediated mRNA decay associated PI3K related kinase(SMG1)
	TAOK1	TAO kinase 1(TAOK1)
	TP53RK	TP53 regulating kinase(TP53RK)
	TNIK	TRAF2 and NCK interacting kinase(TNIK)
	WNK1	WNK lysine deficient protein kinase 1(WNK1)
	WNK3	WNK lysine deficient protein kinase 3(WNK3)
	WNT5A	Wnt family member 5A(WNT5A)
	ACVR1C	activin A receptor type 1C(ACVR1C)
	ACVR2B	activin A receptor type 2B(ACVR2B)
	ALPK3	alpha kinase 3(ALPK3)
	APP	amyloid beta precursor protein(APP)
	ATG14	autophagy related 14(ATG14)
	BMPR1A	bone morphogenetic protein receptor type 1A(BMPR1A)
	BMPR2	bone morphogenetic protein receptor type 2(BMPR2)
	CREB1	cAMP responsive element binding protein 1(CREB1)
	CAMK2D	calcium/calmodulin dependent protein kinase II delta(CAMK2D)
	CAMK2G	calcium/calmodulin dependent protein kinase II gamma(CAMK2G)
	CAMK4	calcium/calmodulin dependent protein kinase IV(CAMK4)
	CAMKK2	calcium/calmodulin dependent protein kinase kinase 2(CAMKK2)
	CSNK2A1	casein kinase 2 alpha 1(CSNK2A1)
	CCNT1	cyclin T1(CCNT1)
	CDK13	cyclin dependent kinase 13(CDK13)
	CDK19	cyclin dependent kinase 19(CDK19)
	CDK6	cyclin dependent kinase 6(CDK6)
	CDKL1	cyclin dependent kinase like 1(CDKL1)
	DYRK1B	dual specificity tyrosine phosphorylation regulated kinase 1B(DYRK1B)
	DYRK3	dual specificity tyrosine phosphorylation regulated kinase 3(DYRK3)
	EDNRA	endothelin receptor type A(EDNRA)
	ERBB2	erb-b2 receptor tyrosine kinase 2(ERBB2)
	EIF2AK2	eukaryotic translation initiation factor 2 alpha kinase 2(EIF2AK2)
	FRK	fyn related Src family tyrosine kinase(FRK)
	GRM5	glutamate metabotropic receptor 5(GRM5)
	GSK3B	glycogen synthase kinase 3 beta(GSK3B)
	HIPK1	homeodomain interacting protein kinase 1(HIPK1)
	HIPK2	homeodomain interacting protein kinase 2(HIPK2)
	HIPK3	homeodomain interacting protein kinase 3(HIPK3)
	HUNK	hormonally up-regulated Neu-associated kinase(HUNK)
	IRAK3	interleukin 1 receptor associated kinase 3(IRAK3)
	KLHL3	kelch like family member 3(KLHL3)
	KSR1	kinase suppressor of ras 1(KSR1)
	KSR2	kinase suppressor of ras 2(KSR2)
	LMTK2	lemur tyrosine kinase 2(LMTK2)
	MARK1	microtubule affinity regulating kinase 1(MARK1)
	MAPK1	mitogen-activated protein kinase 1(MAPK1)
	MAPK10	mitogen-activated protein kinase 10(MAPK10)
	MAPK8	mitogen-activated protein kinase 8(MAPK8)
	MAP3K1	mitogen-activated protein kinase kinase kinase 1(MAP3K1)
	MAP3K2	mitogen-activated protein kinase kinase kinase 2(MAP3K2)
	MAP3K4	mitogen-activated protein kinase kinase kinase 4(MAP3K4)
	MAP3K9	mitogen-activated protein kinase kinase kinase 9(MAP3K9)
	MYLK4	myosin light chain kinase family member 4(MYLK4)
	NLK	nemo like kinase(NLK)
	PAK2	p21 (RAC1) activated kinase 2(PAK2)
	PAK6	p21 (RAC1) activated kinase 6(PAK6)
	PAX6	paired box 6(PAX6)
	PIK3CD	phosphatidylinositol-4,5-bisphosphate 3-kinase catalytic subunit delta(PIK3CD)
	PAQR3	progestin and adipoQ receptor family member 3(PAQR3)
	PRKAA2	protein kinase AMP-activated catalytic subunit alpha 2(PRKAA2)
	PRKAB2	protein kinase AMP-activated non-catalytic subunit beta 2(PRKAB2)
	PRKCB	protein kinase C beta(PRKCB)
	PRKD1	protein kinase D1(PRKD1)
	PRKACA	protein kinase cAMP-activated catalytic subunit alpha(PRKACA)
	PRKG1	protein kinase cGMP-dependent 1(PRKG1)
	PPME1	protein phosphatase methylesterase 1(PPME1)
	PEAK1	pseudopodium enriched atypical kinase 1(PEAK1)
	PDK1	pyruvate dehydrogenase kinase 1(PDK1)
	PDK3	pyruvate dehydrogenase kinase 3(PDK3)
	PDK4	pyruvate dehydrogenase kinase 4(PDK4)
	RPS6KA5	ribosomal protein S6 kinase A5(RPS6KA5)
	RPS6KL1	ribosomal protein S6 kinase like 1(RPS6KL1)
	SIK1	salt inducible kinase 1(SIK1)
	SIK2	salt inducible kinase 2(SIK2)
	STK10	serine/threonine kinase 10(STK10)
	STK17A	serine/threonine kinase 17a(STK17A)
	STK35	serine/threonine kinase 35(STK35)
	STK40	serine/threonine kinase 40(STK40)
	TSSK6	testis specific serine kinase 6(TSSK6)
	TGFBR1	transforming growth factor beta receptor 1(TGFBR1)
	TGFBR2	transforming growth factor beta receptor 2(TGFBR2)
	YWHAZ	tyrosine 3-monooxygenase/tryptophan 5-monooxygenase activation protein zeta(YWHAZ)
positive regulation of transcription, DNA-templated	ARID1B	AT-rich interaction domain 1B(ARID1B)
	ARID5B	AT-rich interaction domain 5B(ARID5B)
	EBF3	EBF transcription factor 3(EBF3)
	ENY2	ENY2 transcription and export complex 2 subunit(ENY2)
	EHF	ETS homologous factor(EHF)
	GATA3	GATA binding protein 3(GATA3)
	GATA6	GATA binding protein 6(GATA6)
	GATAD2A	GATA zinc finger domain containing 2A(GATAD2A)
	GATAD2B	GATA zinc finger domain containing 2B(GATAD2B)
	GPBP1	GC-rich promoter binding protein 1(GPBP1)
	GLI3	GLI family zinc finger 3(GLI3)
	HIVEP3	HIVEP zinc finger 3(HIVEP3)
	INO80D	INO80 complex subunit D(INO80D)
	KLF7	KLF transcription factor 7(KLF7)
	LBH	LBH regulator of WNT signaling pathway(LBH)
	LRP6	LDL receptor related protein 6(LRP6)
	MLLT3	MLLT3 super elongation complex subunit(MLLT3)
	MRGBP	MRG domain binding protein(MRGBP)
	MSL1	MSL complex subunit 1(MSL1)
	MSL2	MSL complex subunit 2(MSL2)
	MAX	MYC associated factor X(MAX)
	MYCBP	MYC binding protein(MYCBP)
	NAA15	N-alpha-acetyltransferase 15, NatA auxiliary subunit(NAA15)
	PHF20	PHD finger protein 20(PHF20)
	PITHD1	PITH domain containing 1(PITHD1)
	PATZ1	POZ/BTB and AT hook containing zinc finger 1(PATZ1)
	PRDM16	PR/SET domain 16(PRDM16)
	RORA	RAR related orphan receptor A(RORA)
	RORB	RAR related orphan receptor B(RORB)
	RBBP4	RB binding protein 4, chromatin remodeling factor(RBBP4)
	REL	REL proto-oncogene, NF-kB subunit(REL)
	RYBP	RING1 and YY1 binding protein(RYBP)
	RBM23	RNA binding motif protein 23(RBM23)
	RUNX1	RUNX family transcription factor 1(RUNX1)
	SEC14L2	SEC14 like lipid binding 2(SEC14L2)
	SIX4	SIX homeobox 4(SIX4)
	SMAD2	SMAD family member 2(SMAD2)
	SMAD3	SMAD family member 3(SMAD3)
	SMAD5	SMAD family member 5(SMAD5)
	SUPT7L	SPT7 like, STAGA complex subunit gamma(SUPT7L)
	SOX11	SRY-box transcription factor 11(SOX11)
	SP1	Sp1 transcription factor(SP1)
	SP3	Sp3 transcription factor(SP3)
	TAL1	TAL bHLH transcription factor 1, erythroid differentiation factor(TAL1)
	TBL1XR1	TBL1X/Y related 1(TBL1XR1)
	TEAD1	TEA domain transcription factor 1(TEAD1)
	WT1	WT1 transcription factor(WT1)
	WWC1	WW and C2 domain containing 1(WWC1)
	WNT5A	Wnt family member 5A(WNT5A)
	YAF2	YY1 associated factor 2(YAF2)
	YAP1	Yes1 associated transcriptional regulator(YAP1)
	AR	androgen receptor(AR)
	ANKRD49	ankyrin repeat domain 49(ANKRD49)
	ATXN7	ataxin 7(ATXN7)
	BTRC	beta-transducin repeat containing E3 ubiquitin protein ligase(BTRC)
	CREB1	cAMP responsive element binding protein 1(CREB1)
	CREB3L2	cAMP responsive element binding protein 3 like 2(CREB3L2)
	CREB5	cAMP responsive element binding protein 5(CREB5)
	CAMK4	calcium/calmodulin dependent protein kinase IV(CAMK4)
	CAMKK2	calcium/calmodulin dependent protein kinase kinase 2(CAMKK2)
	CRLF3	cytokine receptor like factor 3(CRLF3)
	DVL3	dishevelled segment polarity protein 3(DVL3)
	DYRK1B	dual specificity tyrosine phosphorylation regulated kinase 1B(DYRK1B)
	ERBB4	erb-b2 receptor tyrosine kinase 4(ERBB4)
	ESR1	estrogen receptor 1(ESR1)
	ESRRG	estrogen related receptor gamma(ESRRG)
	FOXK2	forkhead box K2(FOXK2)
	FOXO3	forkhead box O3(FOXO3)
	FZD4	frizzled class receptor 4(FZD4)
	FZD7	frizzled class receptor 7(FZD7)
	HDAC2	histone deacetylase 2(HDAC2)
	HDAC4	histone deacetylase 4(HDAC4)
	HIPK2	homeodomain interacting protein kinase 2(HIPK2)
	HCFC1	host cell factor C1(HCFC1)
	HCFC2	host cell factor C2(HCFC2)
	ING5	inhibitor of growth family member 5(ING5)
	IGF1	insulin like growth factor 1(IGF1)
	IRF4	interferon regulatory factor 4(IRF4)
	LEF1	lymphoid enhancer binding factor 1(LEF1)
	KAT2B	lysine acetyltransferase 2B(KAT2B)
	KMT2A	lysine methyltransferase 2A(KMT2A)
	MBTD1	mbt domain containing 1(MBTD1)
	MED13	mediator complex subunit 13(MED13)
	MITF	melanocyte inducing transcription factor(MITF)
	MTDH	metadherin(MTDH)
	MTA3	metastasis associated 1 family member 3(MTA3)
	MBD2	methyl-CpG binding domain protein 2(MBD2)
	MID2	midline 2(MID2)
	MAPK1	mitogen-activated protein kinase 1(MAPK1)
	MAP3K2	mitogen-activated protein kinase kinase kinase 2(MAP3K2)
	MYOCD	myocardin(MYOCD)
	MEF2C	myocyte enhancer factor 2C(MEF2C)
	NPAS3	neuronal PAS domain protein 3(NPAS3)
	NFIB	nuclear factor I B(NFIB)
	NFATC2	nuclear factor of activated T cells 2(NFATC2)
	NFATC3	nuclear factor of activated T cells 3(NFATC3)
	NR5A2	nuclear receptor subfamily 5 group A member 2(NR5A2)
	PAX2	paired box 2(PAX2)
	PAX6	paired box 6(PAX6)
	PAX8	paired box 8(PAX8)
	PSEN1	presenilin 1(PSEN1)
	PIAS1	protein inhibitor of activated STAT 1(PIAS1)
	PRKCB	protein kinase C beta(PRKCB)
	PPM1A	protein phosphatase, Mg2+/Mn2+ dependent 1A(PPM1A)
	RFX3	regulatory factor X3(RFX3)
	RSF1	remodeling and spacing factor 1(RSF1)
	RNF111	ring finger protein 111(RNF111)
	RNF20	ring finger protein 20(RNF20)
	STAT1	signal transducer and activator of transcription 1(STAT1)
	STAT3	signal transducer and activator of transcription 3(STAT3)
	TRIP4	thyroid hormone receptor interactor 4(TRIP4)
	TCF4	transcription factor 4(TCF4)
	TFAP2A	transcription factor AP-2 alpha(TFAP2A)
	TFAP2B	transcription factor AP-2 beta(TFAP2B)
	TBL1X	transducin beta like 1 X-linked(TBL1X)
	TGFBR1	transforming growth factor beta receptor 1(TGFBR1)
	TRIM13	tripartite motif containing 13(TRIM13)
	TRIM38	tripartite motif containing 38(TRIM38)
	TRIM44	tripartite motif containing 44(TRIM44)
	TRIM62	tripartite motif containing 62(TRIM62)
	ZBTB16	zinc finger and BTB domain containing 16(ZBTB16)
	ZFHX3	zinc finger homeobox 3(ZFHX3)
	ZNF516	zinc finger protein 516(ZNF516)
negative regulation of transcription, DNA-templated	ARID5B	AT-rich interaction domain 5B(ARID5B)
	BCL7A	BAF chromatin remodeling complex subunit BCL7A(BCL7A)
	CTBP2	C-terminal binding protein 2(CTBP2)
	CBFA2T2	CBFA2/RUNX1 partner transcriptional co-repressor 2(CBFA2T2)
	CNOT7	CCR4-NOT transcription complex subunit 7(CNOT7)
	CREBZF	CREB/ATF bZIP transcription factor(CREBZF)
	DAB2IP	DAB2 interacting protein(DAB2IP)
	DNMT3A	DNA methyltransferase 3 alpha(DNMT3A)
	GATA3	GATA binding protein 3(GATA3)
	GATA6	GATA binding protein 6(GATA6)
	GATAD2A	GATA zinc finger domain containing 2A(GATAD2A)
	GATAD2B	GATA zinc finger domain containing 2B(GATAD2B)
	GLI3	GLI family zinc finger 3(GLI3)
	HIC2	HIC ZBTB transcriptional repressor 2(HIC2)
	IKZF1	IKAROS family zinc finger 1(IKZF1)
	IKZF4	IKAROS family zinc finger 4(IKZF4)
	KLF11	KLF transcription factor 11(KLF11)
	LBH	LBH regulator of WNT signaling pathway(LBH)
	LIMD1	LIM domain containing 1(LIMD1)
	LHX9	LIM homeobox 9(LHX9)
	MDM4	MDM4 regulator of p53(MDM4)
	NACC2	NACC family member 2(NACC2)
	POU2F1	POU class 2 homeobox 1(POU2F1)
	PATZ1	POZ/BTB and AT hook containing zinc finger 1(PATZ1)
	PPARGC1B	PPARG coactivator 1 beta(PPARGC1B)
	PRDM16	PR/SET domain 16(PRDM16)
	PRDM5	PR/SET domain 5(PRDM5)
	RORB	RAR related orphan receptor B(RORB)
	RBBP4	RB binding protein 4, chromatin remodeling factor(RBBP4)
	RCOR1	REST corepressor 1(RCOR1)
	RUNX1T1	RUNX1 partner transcriptional co-repressor 1(RUNX1T1)
	SIX4	SIX homeobox 4(SIX4)
	SMAD2	SMAD family member 2(SMAD2)
	SOX6	SRY-box transcription factor 6(SOX6)
	SP3	Sp3 transcription factor(SP3)
	TRAF6	TNF receptor associated factor 6(TRAF6)
	WT1	WT1 transcription factor(WT1)
	WNT5A	Wnt family member 5A(WNT5A)
	XRCC5	X-ray repair cross complementing 5(XRCC5)
	YAF2	YY1 associated factor 2(YAF2)
	ATXN1	ataxin 1(ATXN1)
	BTRC	beta-transducin repeat containing E3 ubiquitin protein ligase(BTRC)
	CBX5	chromobox 5(CBX5)
	CDYL2	chromodomain Y like 2(CDYL2)
	CRY2	cryptochrome circadian regulator 2(CRY2)
	CDK5R1	cyclin dependent kinase 5 regulatory subunit 1(CDK5R1)
	DACH1	dachshund family transcription factor 1(DACH1)
	DMBX1	diencephalon/mesencephalon homeobox 1(DMBX1)
	FOXK2	forkhead box K2(FOXK2)
	FOXN3	forkhead box N3(FOXN3)
	FOXP2	forkhead box P2(FOXP2)
	GREM1	gremlin 1, DAN family BMP antagonist(GREM1)
	HNRNPK	heterogeneous nuclear ribonucleoprotein K(HNRNPK)
	HDAC2	histone deacetylase 2(HDAC2)
	HDAC4	histone deacetylase 4(HDAC4)
	JARID2	jumonji and AT-rich interaction domain containing 2(JARID2)
	LEF1	lymphoid enhancer binding factor 1(LEF1)
	KAT7	lysine acetyltransferase 7(KAT7)
	KDM5B	lysine demethylase 5B(KDM5B)
	MBTD1	mbt domain containing 1(MBTD1)
	MTA3	metastasis associated 1 family member 3(MTA3)
	MBD2	methyl-CpG binding domain protein 2(MBD2)
	MECP2	methyl-CpG binding protein 2(MECP2)
	NRG1	neuregulin 1(NRG1)
	NCOR1	nuclear receptor corepressor 1(NCOR1)
	NR3C1	nuclear receptor subfamily 3 group C member 1(NR3C1)
	NACC1	nucleus accumbens associated 1(NACC1)
	PAX2	paired box 2(PAX2)
	PAX9	paired box 9(PAX9)
	PSPC1	paraspeckle component 1(PSPC1)
	PHC3	polyhomeotic homolog 3(PHC3)
	PROX1	prospero homeobox 1(PROX1)
	RBPJ	recombination signal binding protein for immunoglobulin kappa J region(RBPJ)
	RFX3	regulatory factor X3(RFX3)
	RSF1	remodeling and spacing factor 1(RSF1)
	RRP8	ribosomal RNA processing 8(RRP8)
	RPS6KA5	ribosomal protein S6 kinase A5(RPS6KA5)
	RLIM	ring finger protein, LIM domain interacting(RLIM)
	STRN3	striatin 3(STRN3)
	SCAI	suppressor of cancer cell invasion(SCAI)
	THRA	thyroid hormone receptor alpha(THRA)
	TFAP2A	transcription factor AP-2 alpha(TFAP2A)
	TFAP2B	transcription factor AP-2 beta(TFAP2B)
	TRIM33	tripartite motif containing 33(TRIM33)
	TWIST1	twist family bHLH transcription factor 1(TWIST1)
	YWHAB	tyrosine 3-monooxygenase/tryptophan 5-monooxygenase activation protein beta(YWHAB)
	ZC3H6	zinc finger CCCH-type containing 6(ZC3H6)
	ZBTB16	zinc finger and BTB domain containing 16(ZBTB16)
	ZBTB33	zinc finger and BTB domain containing 33(ZBTB33)
	ZBTB38	zinc finger and BTB domain containing 38(ZBTB38)
	ZNF148	zinc finger protein 148(ZNF148)
	ZNF24	zinc finger protein 24(ZNF24)
	ZNF703	zinc finger protein 703(ZNF703)
	ZNF827	zinc finger protein 827(ZNF827)
	ZFPM2	zinc finger protein, FOG family member 2(ZFPM2)
	ZHX3	zinc fingers and homeoboxes 3(ZHX3)
intracellular signal transduction	PDPK1	3-phosphoinositide dependent protein kinase 1(PDPK1)
	AKT3	AKT serine/threonine kinase 3(AKT3)
	BCR	BCR activator of RhoGEF and GTPase(BCR)
	BRSK2	BR serine/threonine kinase 2(BRSK2)
	CDC42BPA	CDC42 binding protein kinase alpha(CDC42BPA)
	CRKL	CRK like proto-oncogene, adaptor protein(CRKL)
	JAK2	Janus kinase 2(JAK2)
	MAPKAPK2	MAPK activated protein kinase 2(MAPKAPK2)
	MAPKAPK3	MAPK activated protein kinase 3(MAPKAPK3)
	RASA4	RAS p21 protein activator 4(RASA4)
	RALGPS1	Ral GEF with PH domain and SH3 binding motif 1(RALGPS1)
	RASSF3	Ras association domain family member 3(RASSF3)
	ARHGAP29	Rho GTPase activating protein 29(ARHGAP29)
	STAC	SH3 and cysteine rich domain(STAC)
	SH3BP5	SH3 domain binding protein 5(SH3BP5)
	SHC3	SHC adaptor protein 3(SHC3)
	SMAD2	SMAD family member 2(SMAD2)
	TAOK1	TAO kinase 1(TAOK1)
	TNIK	TRAF2 and NCK interacting kinase(TNIK)
	WSB1	WD repeat and SOCS box containing 1(WSB1)
	WNK1	WNK lysine deficient protein kinase 1(WNK1)
	WNK3	WNK lysine deficient protein kinase 3(WNK3)
	ASB11	ankyrin repeat and SOCS box containing 11(ASB11)
	ASB16	ankyrin repeat and SOCS box containing 16(ASB16)
	ASB6	ankyrin repeat and SOCS box containing 6(ASB6)
	CAMK4	calcium/calmodulin dependent protein kinase IV(CAMK4)
	CLASP1	cytoplasmic linker associated protein 1(CLASP1)
	DGKE	diacylglycerol kinase epsilon(DGKE)
	DGKH	diacylglycerol kinase eta(DGKH)
	DGKG	diacylglycerol kinase gamma(DGKG)
	DGKI	diacylglycerol kinase iota(DGKI)
	DVL3	dishevelled segment polarity protein 3(DVL3)
	DCX	doublecortin(DCX)
	ERBB2	erb-b2 receptor tyrosine kinase 2(ERBB2)
	GSK3B	glycogen synthase kinase 3 beta(GSK3B)
	GUCY1A2	guanylate cyclase 1 soluble subunit alpha 2(GUCY1A2)
	HUNK	hormonally up-regulated Neu-associated kinase(HUNK)
	IRAK3	interleukin 1 receptor associated kinase 3(IRAK3)
	ITSN1	intersectin 1(ITSN1)
	KSR1	kinase suppressor of ras 1(KSR1)
	KSR2	kinase suppressor of ras 2(KSR2)
	MAGI3	membrane associated guanylate kinase, WW and PDZ domain containing 3(MAGI3)
	MARK1	microtubule affinity regulating kinase 1(MARK1)
	MAPK1	mitogen-activated protein kinase 1(MAPK1)
	MAPK10	mitogen-activated protein kinase 10(MAPK10)
	MAPK14	mitogen-activated protein kinase 14(MAPK14)
	MAPK8	mitogen-activated protein kinase 8(MAPK8)
	MAP3K2	mitogen-activated protein kinase kinase kinase 2(MAP3K2)
	MAP3K4	mitogen-activated protein kinase kinase kinase 4(MAP3K4)
	MYO9A	myosin IXA(MYO9A)
	NLK	nemo like kinase(NLK)
	NRG1	neuregulin 1(NRG1)
	PAK2	p21 (RAC1) activated kinase 2(PAK2)
	PAK6	p21 (RAC1) activated kinase 6(PAK6)
	PLCB4	phospholipase C beta 4(PLCB4)
	PLCL1	phospholipase C like 1 (inactive)(PLCL1)
	PAG1	phosphoprotein membrane anchor with glycosphingolipid microdomains 1(PAG1)
	PSEN1	presenilin 1(PSEN1)
	PRKAA2	protein kinase AMP-activated catalytic subunit alpha 2(PRKAA2)
	PRKCB	protein kinase C beta(PRKCB)
	PRKD1	protein kinase D1(PRKD1)
	PRKAR1A	protein kinase cAMP-dependent type I regulatory subunit alpha(PRKAR1A)
	PRKAR2A	protein kinase cAMP-dependent type II regulatory subunit alpha(PRKAR2A)
	RPS6KA5	ribosomal protein S6 kinase A5(RPS6KA5)
	SIK1	salt inducible kinase 1(SIK1)
	SIK2	salt inducible kinase 2(SIK2)
	STK17A	serine/threonine kinase 17a(STK17A)
	STK32A	serine/threonine kinase 32A(STK32A)
	SOCS4	suppressor of cytokine signaling 4(SOCS4)
	SOCS5	suppressor of cytokine signaling 5(SOCS5)
	SOCS7	suppressor of cytokine signaling 7(SOCS7)
	TNS3	tensin 3(TNS3)
	TSSK6	testis specific serine kinase 6(TSSK6)
	TFRC	transferrin receptor(TFRC)
	TGFBR1	transforming growth factor beta receptor 1(TGFBR1)
	TGFBR3	transforming growth factor beta receptor 3(TGFBR3)
	UNC13A	unc-13 homolog A(UNC13A)
	ZBTB33	zinc finger and BTB domain containing 33(ZBTB33)
peptidyl-threonine phosphorylation	PDPK1	3-phosphoinositide dependent protein kinase 1(PDPK1)
	CDC42BPA	CDC42 binding protein kinase alpha(CDC42BPA)
	SBK1	SH3 domain binding kinase 1(SBK1)
	WNK1	WNK lysine deficient protein kinase 1(WNK1)
	WNK3	WNK lysine deficient protein kinase 3(WNK3)
	ATF2	activating transcription factor 2(ATF2)
	CAMK2D	calcium/calmodulin dependent protein kinase II delta(CAMK2D)
	CSNK2A1	casein kinase 2 alpha 1(CSNK2A1)
	CDK5R1	cyclin dependent kinase 5 regulatory subunit 1(CDK5R1)
	DYRK1B	dual specificity tyrosine phosphorylation regulated kinase 1B(DYRK1B)
	DYRK3	dual specificity tyrosine phosphorylation regulated kinase 3(DYRK3)
	GSK3B	glycogen synthase kinase 3 beta(GSK3B)
	HIPK1	homeodomain interacting protein kinase 1(HIPK1)
	HIPK2	homeodomain interacting protein kinase 2(HIPK2)
	HIPK3	homeodomain interacting protein kinase 3(HIPK3)
	LMTK2	lemur tyrosine kinase 2(LMTK2)
	MAPK1	mitogen-activated protein kinase 1(MAPK1)
	MAPK8	mitogen-activated protein kinase 8(MAPK8)
	NLK	nemo like kinase(NLK)
	PRKD1	protein kinase D1(PRKD1)
	PRKACA	protein kinase cAMP-activated catalytic subunit alpha(PRKACA)
	TGFBR1	transforming growth factor beta receptor 1(TGFBR1)
	TGFBR2	transforming growth factor beta receptor 2(TGFBR2)
chromatin remodeling	ASH1L	ASH1 like histone lysine methyltransferase(ASH1L)
	ARID1B	AT-rich interaction domain 1B(ARID1B)
	ATRX	ATRX chromatin remodeler(ATRX)
	BCL7A	BAF chromatin remodeling complex subunit BCL7A(BCL7A)
	CECR2	CECR2 histone acetyl-lysine reader(CECR2)
	ERCC6L2	ERCC excision repair 6 like 2(ERCC6L2)
	ERCC6	ERCC excision repair 6, chromatin remodeling factor(ERCC6)
	GATA3	GATA binding protein 3(GATA3)
	GATAD1	GATA zinc finger domain containing 1(GATAD1)
	GATAD2A	GATA zinc finger domain containing 2A(GATAD2A)
	GATAD2B	GATA zinc finger domain containing 2B(GATAD2B)
	INO80D	INO80 complex subunit D(INO80D)
	MLLT3	MLLT3 super elongation complex subunit(MLLT3)
	MYSM1	Myb like, SWIRM and MPN domains 1(MYSM1)
	RAD54L2	RAD54 like 2(RAD54L2)
	RBBP4	RB binding protein 4, chromatin remodeling factor(RBBP4)
	RYBP	RING1 and YY1 binding protein(RYBP)
	SKP1	S-phase kinase associated protein 1(SKP1)
	SATB1	SATB homeobox 1(SATB1)
	SATB2	SATB homeobox 2(SATB2)
	BAZ2B	bromodomain adjacent to zinc finger domain 2B(BAZ2B)
	BRD3	bromodomain containing 3(BRD3)
	CHD6	chromodomain helicase DNA binding protein 6(CHD6)
	CHD7	chromodomain helicase DNA binding protein 7(CHD7)
	DR1	down-regulator of transcription 1(DR1)
	ESR1	estrogen receptor 1(ESR1)
	HDAC2	histone deacetylase 2(HDAC2)
	HDAC4	histone deacetylase 4(HDAC4)
	HCFC1	host cell factor C1(HCFC1)
	HCFC2	host cell factor C2(HCFC2)
	JARID2	jumonji and AT-rich interaction domain containing 2(JARID2)
	KAT2B	lysine acetyltransferase 2B(KAT2B)
	KDM2B	lysine demethylase 2B(KDM2B)
	KDM4B	lysine demethylase 4B(KDM4B)
	KDM5B	lysine demethylase 5B(KDM5B)
	MTA3	metastasis associated 1 family member 3(MTA3)
	MBD2	methyl-CpG binding domain protein 2(MBD2)
	PAX6	paired box 6(PAX6)
	RSF1	remodeling and spacing factor 1(RSF1)
	ZNF827	zinc finger protein 827(ZNF827)
definitive hemopoiesis	BCR	BCR activator of RhoGEF and GTPase(BCR)
	GATA2	GATA binding protein 2(GATA2)
	MEIS1	Meis homeobox 1(MEIS1)
	SP3	Sp3 transcription factor(SP3)
	TAL1	TAL bHLH transcription factor 1, erythroid differentiation factor(TAL1)
	TEK	TEK receptor tyrosine kinase(TEK)
	ZFP36L2	ZFP36 ring finger protein like 2(ZFP36L2)
	CBFB	core-binding factor subunit beta(CBFB)
	HIPK1	homeodomain interacting protein kinase 1(HIPK1)
	KMT2A	lysine methyltransferase 2A(KMT2A)
	TGFBR3	transforming growth factor beta receptor 3(TGFBR3)
