# Supplementary material for: microRNA-guided immunity against respiratory virus infection in human and mouse lung cells
Source: Biol Open. 2024 Jun 17;13(6):bio060172. doi: 10.1242/bio.060172 (PMC11212637; doi:10.1242/bio.060172)
Supplement: Table S8. The GO analysis of genes that can be dysregulated by MPIV infection in mouse lungs [file biolopen-13-060172-TableS8.xlsx]

## Sheet: Table S8
Supplementary Table S8. The GO analysis of genes that can be dysregulated by MPIV infection in mouse lungs
The genes targeted by more than 3 miRNAs among miRNAs with multiple targets sites (≥10) on MPIV genome and its complementary strand were defined as the genes that can be dysregulated by MPIV infection.
The top 10 GO terms and gene lists were shown.
GO term	OFFICIAL_GENE_SYMBOL	GENE NAME
positive regulation of transcription, DNA-templated	Elf4	E74-like factor 4 (ets domain transcription factor)(Elf4)
	Gata6	GATA binding protein 6(Gata6)
	Ino80d	INO80 complex subunit D(Ino80d)
	Klf4	Kruppel-like factor 4 (gut)(Klf4)
	Naa15	N(alpha)-acetyltransferase 15, NatA auxiliary subunit(Naa15)
	Patz1	POZ (BTB) and AT hook containing zinc finger 1(Patz1)
	Prdm11	PR domain containing 11(Prdm11)
	Rora	RAR-related orphan receptor alpha(Rora)
	Rorb	RAR-related orphan receptor beta(Rorb)
	Rybp	RING1 and YY1 binding protein(Rybp)
	Sox6	SRY (sex determining region Y)-box 6(Sox6)
	Tead1	TEA domain family member 1(Tead1)
	Atxn7	ataxin 7(Atxn7)
	Creb1	cAMP responsive element binding protein 1(Creb1)
	Clock	circadian locomotor output cycles kaput(Clock)
	Dyrk1b	dual-specificity tyrosine-(Y)-phosphorylation regulated kinase 1b(Dyrk1b)
	Ebf3	early B cell factor 3(Ebf3)
	Erbb4	erb-b2 receptor tyrosine kinase 4(Erbb4)
	Esrrg	estrogen-related receptor gamma(Esrrg)
	Fgf1	fibroblast growth factor 1(Fgf1)
	Fzd7	frizzled class receptor 7(Fzd7)
	Kmt2a	lysine (K)-specific methyltransferase 2A(Kmt2a)
	Map3k2	mitogen-activated protein kinase kinase kinase 2(Map3k2)
	Map3k5	mitogen-activated protein kinase kinase kinase 5(Map3k5)
	Mstn	myostatin(Mstn)
	Nr4a3	nuclear receptor subfamily 4, group A, member 3(Nr4a3)
	Nr5a2	nuclear receptor subfamily 5, group A, member 2(Nr5a2)
	Ppargc1b	peroxisome proliferative activated receptor, gamma, coactivator 1 beta(Ppargc1b)
	Ppara	peroxisome proliferator activated receptor alpha(Ppara)
	Psen1	presenilin 1(Psen1)
	Pias1	protein inhibitor of activated STAT 1(Pias1)
	Rnf20	ring finger protein 20(Rnf20)
	Six4	sine oculis-related homeobox 4(Six4)
	Sp1	trans-acting transcription factor 1(Sp1)
	Tcf12	transcription factor 12(Tcf12)
	Trim24	tripartite motif-containing 24(Trim24)
positive regulation of transcription from RNA polymerase II promoter	Crebrf	CREB3 regulatory factor(Crebrf)
	Elf4	E74-like factor 4 (ets domain transcription factor)(Elf4)
	Gata6	GATA binding protein 6(Gata6)
	Klf4	Kruppel-like factor 4 (gut)(Klf4)
	Patz1	POZ (BTB) and AT hook containing zinc finger 1(Patz1)
	Rad54l2	RAD54 like 2 (S. cerevisiae)(Rad54l2)
	Rora	RAR-related orphan receptor alpha(Rora)
	Rorb	RAR-related orphan receptor beta(Rorb)
	Sox6	SRY (sex determining region Y)-box 6(Sox6)
	Senp2	SUMO/sentrin specific peptidase 2(Senp2)
	Tead1	TEA domain family member 1(Tead1)
	Atf7	activating transcription factor 7(Atf7)
	Akirin1	akirin 1(Akirin1)
	Ago1	argonaute RISC catalytic subunit 1(Ago1)
	Ago2	argonaute RISC catalytic subunit 2(Ago2)
	Atxn1	ataxin 1(Atxn1)
	Atxn7	ataxin 7(Atxn7)
	Bmpr2	bone morphogenetic protein receptor, type II (serine/threonine kinase)(Bmpr2)
	Creb1	cAMP responsive element binding protein 1(Creb1)
	Chd6	chromodomain helicase DNA binding protein 6(Chd6)
	Clock	circadian locomotor output cycles kaput(Clock)
	Ccnt2	cyclin T2(Ccnt2)
	Ebf3	early B cell factor 3(Ebf3)
	Esrrg	estrogen-related receptor gamma(Esrrg)
	Fgf1	fibroblast growth factor 1(Fgf1)
	Gtf2a1	general transcription factor II A, 1(Gtf2a1)
	Kmt2a	lysine (K)-specific methyltransferase 2A(Kmt2a)
	Mtf2	metal response element binding transcription factor 2(Mtf2)
	Nucks1	nuclear casein kinase and cyclin-dependent kinase substrate 1(Nucks1)
	Nfat5	nuclear factor of activated T cells 5(Nfat5)
	Nr2c2	nuclear receptor subfamily 2, group C, member 2(Nr2c2)
	Nr4a3	nuclear receptor subfamily 4, group A, member 3(Nr4a3)
	Nr5a2	nuclear receptor subfamily 5, group A, member 2(Nr5a2)
	Nr6a1	nuclear receptor subfamily 6, group A, member 1(Nr6a1)
	Ppargc1b	peroxisome proliferative activated receptor, gamma, coactivator 1 beta(Ppargc1b)
	Ppara	peroxisome proliferator activated receptor alpha(Ppara)
	Plag1	pleiomorphic adenoma gene 1(Plag1)
	Plagl2	pleiomorphic adenoma gene-like 2(Plagl2)
	Six4	sine oculis-related homeobox 4(Six4)
	Strn3	striatin, calmodulin binding protein 3(Strn3)
	Sp1	trans-acting transcription factor 1(Sp1)
	Tcf12	transcription factor 12(Tcf12)
	Mdm4	transformed mouse 3T3 cell double minute 4(Mdm4)
	Zfp148	zinc finger protein 148(Zfp148)
	Zfp395	zinc finger protein 395(Zfp395)
	Zfp609	zinc finger protein 609(Zfp609)
	Zfp827	zinc finger protein 827(Zfp827)
	Zfp91	zinc finger protein 91(Zfp91)
phosphorylation	Bcr	BCR activator of RhoGEF and GTPase(Bcr)
	Braf	Braf transforming gene(Braf)
	Epha4	Eph receptor A4(Epha4)
	Ephb2	Eph receptor B2(Ephb2)
	Limk1	LIM-domain containing, protein kinase(Limk1)
	Mknk2	MAP kinase-interacting serine/threonine kinase 2(Mknk2)
	Atxn1	ataxin 1(Atxn1)
	Atxn7	ataxin 7(Atxn7)
	Bmpr2	bone morphogenetic protein receptor, type II (serine/threonine kinase)(Bmpr2)
	Camk2d	calcium/calmodulin-dependent protein kinase II, delta(Camk2d)
	Csnk1d	casein kinase 1, delta(Csnk1d)
	Csnk2a1	casein kinase 2, alpha 1 polypeptide(Csnk2a1)
	Cit	citron(Cit)
	Dyrk1b	dual-specificity tyrosine-(Y)-phosphorylation regulated kinase 1b(Dyrk1b)
	Erbb4	erb-b2 receptor tyrosine kinase 4(Erbb4)
	Ksr1	kinase suppressor of ras 1(Ksr1)
	Mapkap1	mitogen-activated protein kinase associated protein 1(Mapkap1)
	Map3k2	mitogen-activated protein kinase kinase kinase 2(Map3k2)
	Map3k5	mitogen-activated protein kinase kinase kinase 5(Map3k5)
	Mapkapk3	mitogen-activated protein kinase-activated protein kinase 3(Mapkapk3)
	Nlk	nemo like kinase(Nlk)
	Pak6	p21 (RAC1) activated kinase 6(Pak6)
	Prkcb	protein kinase C, beta(Prkcb)
	Prkaa2	protein kinase, AMP-activated, alpha 2 catalytic subunit(Prkaa2)
	Pdk3	pyruvate dehydrogenase kinase, isoenzyme 3(Pdk3)
	Sephs1	selenophosphate synthetase 1(Sephs1)
	Sgms1	sphingomyelin synthase 1(Sgms1)
	Ulk2	unc-51 like kinase 2(Ulk2)
	Abl2	v-abl Abelson murine leukemia viral oncogene 2 (arg, Abelson-related gene)(Abl2)
rhythmic process	Rora	RAR-related orphan receptor alpha(Rora)
	Rorb	RAR-related orphan receptor beta(Rorb)
	Tardbp	TAR DNA binding protein(Tardbp)
	Creb1	cAMP responsive element binding protein 1(Creb1)
	Csnk1d	casein kinase 1, delta(Csnk1d)
	Csnk2a1	casein kinase 2, alpha 1 polypeptide(Csnk2a1)
	Clock	circadian locomotor output cycles kaput(Clock)
	Cdk5r1	cyclin-dependent kinase 5, regulatory subunit 1 (p35)(Cdk5r1)
	Enox2	ecto-NOX disulfide-thiol exchanger 2(Enox2)
	Grin2b	glutamate receptor, ionotropic, NMDA2B (epsilon 2)(Grin2b)
	Kmt2a	lysine (K)-specific methyltransferase 2A(Kmt2a)
	Ppara	peroxisome proliferator activated receptor alpha(Ppara)
	Prkaa2	protein kinase, AMP-activated, alpha 2 catalytic subunit(Prkaa2)
	Sp1	trans-acting transcription factor 1(Sp1)
negative regulation of transcription, DNA-templated	Gata6	GATA binding protein 6(Gata6)
	Klf4	Kruppel-like factor 4 (gut)(Klf4)
	Patz1	POZ (BTB) and AT hook containing zinc finger 1(Patz1)
	Prdm11	PR domain containing 11(Prdm11)
	Rorb	RAR-related orphan receptor beta(Rorb)
	Sox5	SRY (sex determining region Y)-box 5(Sox5)
	Sox6	SRY (sex determining region Y)-box 6(Sox6)
	Wwp1	WW domain containing E3 ubiquitin protein ligase 1(Wwp1)
	Atxn1	ataxin 1(Atxn1)
	Bahd1	bromo adjacent homology domain containing 1(Bahd1)
	Cbx5	chromobox 5(Cbx5)
	Clock	circadian locomotor output cycles kaput(Clock)
	Cdk5r1	cyclin-dependent kinase 5, regulatory subunit 1 (p35)(Cdk5r1)
	Foxn3	forkhead box N3(Foxn3)
	Nrg1	neuregulin 1(Nrg1)
	Ppargc1b	peroxisome proliferative activated receptor, gamma, coactivator 1 beta(Ppargc1b)
	Purb	purine rich element binding protein B(Purb)
	Six4	sine oculis-related homeobox 4(Six4)
	Strn3	striatin, calmodulin binding protein 3(Strn3)
	Trps1	transcriptional repressor GATA binding 1(Trps1)
	Mdm4	transformed mouse 3T3 cell double minute 4(Mdm4)
	Trim24	tripartite motif-containing 24(Trim24)
	Trim66	tripartite motif-containing 66(Trim66)
	Ywhab	tyrosine 3-monooxygenase/tryptophan 5-monooxygenase activation protein, beta polypeptide(Ywhab)
	Zbtb20	zinc finger and BTB domain containing 20(Zbtb20)
	Zfp148	zinc finger protein 148(Zfp148)
	Zfp397	zinc finger protein 397(Zfp397)
	Zfp827	zinc finger protein 827(Zfp827)
protein phosphorylation	Bcr	BCR activator of RhoGEF and GTPase(Bcr)
	Braf	Braf transforming gene(Braf)
	Epha4	Eph receptor A4(Epha4)
	Ephb2	Eph receptor B2(Ephb2)
	Limk1	LIM-domain containing, protein kinase(Limk1)
	Mknk2	MAP kinase-interacting serine/threonine kinase 2(Mknk2)
	Bmpr2	bone morphogenetic protein receptor, type II (serine/threonine kinase)(Bmpr2)
	Creb1	cAMP responsive element binding protein 1(Creb1)
	Camk2d	calcium/calmodulin-dependent protein kinase II, delta(Camk2d)
	Csnk1d	casein kinase 1, delta(Csnk1d)
	Csnk2a1	casein kinase 2, alpha 1 polypeptide(Csnk2a1)
	Cit	citron(Cit)
	Ccnt2	cyclin T2(Ccnt2)
	Dyrk1b	dual-specificity tyrosine-(Y)-phosphorylation regulated kinase 1b(Dyrk1b)
	Erbb4	erb-b2 receptor tyrosine kinase 4(Erbb4)
	Ksr1	kinase suppressor of ras 1(Ksr1)
	Map3k2	mitogen-activated protein kinase kinase kinase 2(Map3k2)
	Map3k5	mitogen-activated protein kinase kinase kinase 5(Map3k5)
	Mapkapk3	mitogen-activated protein kinase-activated protein kinase 3(Mapkapk3)
	Nlk	nemo like kinase(Nlk)
	Pak6	p21 (RAC1) activated kinase 6(Pak6)
	Prkcb	protein kinase C, beta(Prkcb)
	Prkaa2	protein kinase, AMP-activated, alpha 2 catalytic subunit(Prkaa2)
	Pdk3	pyruvate dehydrogenase kinase, isoenzyme 3(Pdk3)
	Trim24	tripartite motif-containing 24(Trim24)
	Ulk2	unc-51 like kinase 2(Ulk2)
	Abl2	v-abl Abelson murine leukemia viral oncogene 2 (arg, Abelson-related gene)(Abl2)
regulation of transcription, DNA-templated	Crebrf	CREB3 regulatory factor(Crebrf)
	Elf4	E74-like factor 4 (ets domain transcription factor)(Elf4)
	Gata6	GATA binding protein 6(Gata6)
	Mycbp	MYC binding protein(Mycbp)
	Patz1	POZ (BTB) and AT hook containing zinc finger 1(Patz1)
	Rora	RAR-related orphan receptor alpha(Rora)
	Rorb	RAR-related orphan receptor beta(Rorb)
	Rybp	RING1 and YY1 binding protein(Rybp)
	Setd5	SET domain containing 5(Setd5)
	Spty2d1	SPT2 chromatin protein domain containing 1(Spty2d1)
	Sox6	SRY (sex determining region Y)-box 6(Sox6)
	Tead1	TEA domain family member 1(Tead1)
	Atf7	activating transcription factor 7(Atf7)
	Ago2	argonaute RISC catalytic subunit 2(Ago2)
	Atxn1	ataxin 1(Atxn1)
	Creb1	cAMP responsive element binding protein 1(Creb1)
	Clock	circadian locomotor output cycles kaput(Clock)
	Ebf3	early B cell factor 3(Ebf3)
	Esrrg	estrogen-related receptor gamma(Esrrg)
	Foxn3	forkhead box N3(Foxn3)
	Fzd7	frizzled class receptor 7(Fzd7)
	Hoxa3	homeobox A3(Hoxa3)
	Hcfc2	host cell factor C2(Hcfc2)
	Kmt2a	lysine (K)-specific methyltransferase 2A(Kmt2a)
	Mtf2	metal response element binding transcription factor 2(Mtf2)
	Nlk	nemo like kinase(Nlk)
	Nfat5	nuclear factor of activated T cells 5(Nfat5)
	Nr2c2	nuclear receptor subfamily 2, group C, member 2(Nr2c2)
	Nr4a3	nuclear receptor subfamily 4, group A, member 3(Nr4a3)
	Nr5a2	nuclear receptor subfamily 5, group A, member 2(Nr5a2)
	Nr6a1	nuclear receptor subfamily 6, group A, member 1(Nr6a1)
	Ppargc1b	peroxisome proliferative activated receptor, gamma, coactivator 1 beta(Ppargc1b)
	Ppara	peroxisome proliferator activated receptor alpha(Ppara)
	Plag1	pleiomorphic adenoma gene 1(Plag1)
	Pogk	pogo transposable element with KRAB domain(Pogk)
	Rnf141	ring finger protein 141(Rnf141)
	Rnf20	ring finger protein 20(Rnf20)
	Six4	sine oculis-related homeobox 4(Six4)
	Sp1	trans-acting transcription factor 1(Sp1)
	Trps1	transcriptional repressor GATA binding 1(Trps1)
nervous system development	Elavl3	ELAV like RNA binding protein 3(Elavl3)
	Enah	ENAH actin regulator(Enah)
	Epha4	Eph receptor A4(Epha4)
	Ephb2	Eph receptor B2(Ephb2)
	Nova1	NOVA alternative splicing regulator 1(Nova1)
	Nova2	NOVA alternative splicing regulator 2(Nova2)
	Rbfox1	RNA binding protein, fox-1 homolog (C. elegans) 1(Rbfox1)
	Shank1	SH3 and multiple ankyrin repeat domains 1(Shank1)
	Srgap2	SLIT-ROBO Rho GTPase activating protein 2(Srgap2)
	Atxn1	ataxin 1(Atxn1)
	Cit	citron(Cit)
	Dll4	delta like canonical Notch ligand 4(Dll4)
	Dcx	doublecortin(Dcx)
	Efnb1	ephrin B1(Efnb1)
	Erbb4	erb-b2 receptor tyrosine kinase 4(Erbb4)
	Igf2bp2	insulin-like growth factor 2 mRNA binding protein 2(Igf2bp2)
	Map1b	microtubule-associated protein 1B(Map1b)
	Nrg1	neuregulin 1(Nrg1)
	Sema6d	sema domain, transmembrane domain (TM), and cytoplasmic domain, (semaphorin) 6D(Sema6d)
	Tcf12	transcription factor 12(Tcf12)
	Ulk2	unc-51 like kinase 2(Ulk2)
positive regulation of gene expression	Braf	Braf transforming gene(Braf)
	Ephb2	Eph receptor B2(Ephb2)
	Kras	Kirsten rat sarcoma viral oncogene homolog(Kras)
	Klf4	Kruppel-like factor 4 (gut)(Klf4)
	Adam19	a disintegrin and metallopeptidase domain 19 (meltrin beta)(Adam19)
	Ank2	ankyrin 2, brain(Ank2)
	Ank3	ankyrin 3, epithelial(Ank3)
	Ago1	argonaute RISC catalytic subunit 1(Ago1)
	Ago2	argonaute RISC catalytic subunit 2(Ago2)
	Ago3	argonaute RISC catalytic subunit 3(Ago3)
	Bmpr2	bone morphogenetic protein receptor, type II (serine/threonine kinase)(Bmpr2)
	Dll4	delta like canonical Notch ligand 4(Dll4)
	Fgf1	fibroblast growth factor 1(Fgf1)
	Itgb8	integrin beta 8(Itgb8)
	Nrg1	neuregulin 1(Nrg1)
	Nfat5	nuclear factor of activated T cells 5(Nfat5)
	Plag1	pleiomorphic adenoma gene 1(Plag1)
	Psen1	presenilin 1(Psen1)
	Slc38a2	solute carrier family 38, member 2(Slc38a2)
	Sgms1	sphingomyelin synthase 1(Sgms1)
	Sp1	trans-acting transcription factor 1(Sp1)
	Tcf12	transcription factor 12(Tcf12)
	Trim24	tripartite motif-containing 24(Trim24)
	Ubr5	ubiquitin protein ligase E3 component n-recognin 5(Ubr5)
regulation of circadian rhythm	Rora	RAR-related orphan receptor alpha(Rora)
	Rorb	RAR-related orphan receptor beta(Rorb)
	Tardbp	TAR DNA binding protein(Tardbp)
	Creb1	cAMP responsive element binding protein 1(Creb1)
	Csnk1d	casein kinase 1, delta(Csnk1d)
	Clock	circadian locomotor output cycles kaput(Clock)
	Ppara	peroxisome proliferator activated receptor alpha(Ppara)
	Prkaa2	protein kinase, AMP-activated, alpha 2 catalytic subunit(Prkaa2)
