# Supplementary material for: microRNA-guided immunity against respiratory virus infection in human and mouse lung cells
Source: Biol Open. 2024 Jun 17;13(6):bio060172. doi: 10.1242/bio.060172 (PMC11212637; doi:10.1242/bio.060172)
Supplement: Table S9. The GO analysis of genes that can be dysregulated by HPIV infection in human lungs [file biolopen-13-060172-TableS9.xlsx]

## Sheet: Table S9
Supplementary Table S9. The GO analysis of genes that can be dysregulated by HPIV infection in human lungs
The genes targeted by more than 3 miRNAs among miRNAs with multiple targets sites (≥10) on HPIV genome and its complementary strand were defined as the genes that can be dysregulated by HPIV infection.
The top 10 GO terms and gene lists were shown.
GO term	OFFICIAL_GENE_SYMBOL	GENE NAME
positive regulation of transcription from RNA polymerase II promoter	ALX4	ALX homeobox 4(ALX4)
	ARID4A	AT-rich interaction domain 4A(ARID4A)
	ATRX	ATRX chromatin remodeler(ATRX)
	BCL11B	BCL11 transcription factor B(BCL11B)
	BCLAF1	BCL2 associated transcription factor 1(BCLAF1)
	CREBZF	CREB/ATF bZIP transcription factor(CREBZF)
	DDX3X	DEAD-box helicase 3 X-linked(DDX3X)
	E2F3	E2F transcription factor 3(E2F3)
	EHF	ETS homologous factor(EHF)
	ELK4	ETS transcription factor ELK4(ELK4)
	ETV1	ETS variant transcription factor 1(ETV1)
	FOSL2	FOS like 2, AP-1 transcription factor subunit(FOSL2)
	GABPA	GA binding protein transcription factor subunit alpha(GABPA)
	GATA3	GATA binding protein 3(GATA3)
	GATA6	GATA binding protein 6(GATA6)
	GPBP1	GC-rich promoter binding protein 1(GPBP1)
	GLIS3	GLIS family zinc finger 3(GLIS3)
	HTATIP2	HIV-1 Tat interactive protein 2(HTATIP2)
	IKZF3	IKAROS family zinc finger 3(IKZF3)
	IKZF4	IKAROS family zinc finger 4(IKZF4)
	JAK2	Janus kinase 2(JAK2)
	KLF12	KLF transcription factor 12(KLF12)
	KLF4	KLF transcription factor 4(KLF4)
	KLF7	KLF transcription factor 7(KLF7)
	MDM4	MDM4 regulator of p53(MDM4)
	MYBL1	MYB proto-oncogene like 1(MYBL1)
	MEIS1	Meis homeobox 1(MEIS1)
	NCK1	NCK adaptor protein 1(NCK1)
	PBX1	PBX homeobox 1(PBX1)
	PKNOX1	PBX/knotted 1 homeobox 1(PKNOX1)
	PLAG1	PLAG1 zinc finger(PLAG1)
	POU2F1	POU class 2 homeobox 1(POU2F1)
	POU4F1	POU class 4 homeobox 1(POU4F1)
	PPARGC1A	PPARG coactivator 1 alpha(PPARGC1A)
	PPARGC1B	PPARG coactivator 1 beta(PPARGC1B)
	PRDM16	PR/SET domain 16(PRDM16)
	RORA	RAR related orphan receptor A(RORA)
	RORB	RAR related orphan receptor B(RORB)
	REST	RE1 silencing transcription factor(REST)
	REL	REL proto-oncogene, NF-kB subunit(REL)
	RUNX2	RUNX family transcription factor 2(RUNX2)
	SATB2	SATB homeobox 2(SATB2)
	SKI	SKI proto-oncogene(SKI)
	SMAD2	SMAD family member 2(SMAD2)
	SOX4	SRY-box transcription factor 4(SOX4)
	SS18L2	SS18 like 2(SS18L2)
	SENP1	SUMO specific peptidase 1(SENP1)
	SMARCA5	SWI/SNF related, matrix associated, actin dependent regulator of chromatin, subfamily a, member 5(SMARCA5)
	SP1	Sp1 transcription factor(SP1)
	SP3	Sp3 transcription factor(SP3)
	TAL1	TAL bHLH transcription factor 1, erythroid differentiation factor(TAL1)
	TBL1XR1	TBL1X/Y related 1(TBL1XR1)
	TEAD1	TEA domain transcription factor 1(TEAD1)
	TRAF6	TNF receptor associated factor 6(TRAF6)
	WASL	WASP like actin nucleation promoting factor(WASL)
	ZIC1	Zic family member 1(ZIC1)
	ASCL1	achaete-scute family bHLH transcription factor 1(ASCL1)
	ACTR3	actin related protein 3(ACTR3)
	ATF2	activating transcription factor 2(ATF2)
	ADCYAP1	adenylate cyclase activating polypeptide 1(ADCYAP1)
	AKIRIN1	akirin 1(AKIRIN1)
	AGO1	argonaute RISC component 1(AGO1)
	ARRB1	arrestin beta 1(ARRB1)
	BMP2	bone morphogenetic protein 2(BMP2)
	BMPR1A	bone morphogenetic protein receptor type 1A(BMPR1A)
	BMPR2	bone morphogenetic protein receptor type 2(BMPR2)
	BAZ1B	bromodomain adjacent to zinc finger domain 1B(BAZ1B)
	CREB1	cAMP responsive element binding protein 1(CREB1)
	CREB3L2	cAMP responsive element binding protein 3 like 2(CREB3L2)
	CASK	calcium/calmodulin dependent serine protein kinase(CASK)
	CDC5L	cell division cycle 5 like(CDC5L)
	CHD7	chromodomain helicase DNA binding protein 7(CHD7)
	CLOCK	clock circadian regulator(CLOCK)
	CCNT2	cyclin T2(CCNT2)
	CSRNP3	cysteine and serine rich nuclear protein 3(CSRNP3)
	DR1	down-regulator of transcription 1(DR1)
	EN2	engrailed homeobox 2(EN2)
	EOMES	eomesodermin(EOMES)
	ESRRG	estrogen related receptor gamma(ESRRG)
	FGF10	fibroblast growth factor 10(FGF10)
	FOXD1	forkhead box D1(FOXD1)
	FOXD3	forkhead box D3(FOXD3)
	FOXJ3	forkhead box J3(FOXJ3)
	FOXO1	forkhead box O1(FOXO1)
	GBX2	gastrulation brain homeobox 2(GBX2)
	GTF2A1	general transcription factor IIA subunit 1(GTF2A1)
	GMEB1	glucocorticoid modulatory element binding protein 1(GMEB1)
	GREM1	gremlin 1, DAN family BMP antagonist(GREM1)
	HGF	hepatocyte growth factor(HGF)
	HNF4A	hepatocyte nuclear factor 4 alpha(HNF4A)
	HNRNPD	heterogeneous nuclear ribonucleoprotein D(HNRNPD)
	HMGA2	high mobility group AT-hook 2(HMGA2)
	HOXA13	homeobox A13(HOXA13)
	HOXD10	homeobox D10(HOXD10)
	HOXD9	homeobox D9(HOXD9)
	HIPK2	homeodomain interacting protein kinase 2(HIPK2)
	INHBA	inhibin subunit beta A(INHBA)
	IGF1	insulin like growth factor 1(IGF1)
	KPNA6	karyopherin subunit alpha 6(KPNA6)
	KAT6A	lysine acetyltransferase 6A(KAT6A)
	KMT2A	lysine methyltransferase 2A(KMT2A)
	KMT2D	lysine methyltransferase 2D(KMT2D)
	MAML2	mastermind like transcriptional coactivator 2(MAML2)
	MED12L	mediator complex subunit 12L(MED12L)
	MED13	mediator complex subunit 13(MED13)
	MITF	melanocyte inducing transcription factor(MITF)
	MTF1	metal regulatory transcription factor 1(MTF1)
	MECP2	methyl-CpG binding protein 2(MECP2)
	MEF2C	myocyte enhancer factor 2C(MEF2C)
	MEF2D	myocyte enhancer factor 2D(MEF2D)
	MYO6	myosin VI(MYO6)
	NPNT	nephronectin(NPNT)
	NEUROD1	neuronal differentiation 1(NEUROD1)
	NOS1	nitric oxide synthase 1(NOS1)
	NUCKS1	nuclear casein kinase and cyclin dependent kinase substrate 1(NUCKS1)
	NFIA	nuclear factor I A(NFIA)
	NFIB	nuclear factor I B(NFIB)
	NFIC	nuclear factor I C(NFIC)
	NFIX	nuclear factor I X(NFIX)
	NFAT5	nuclear factor of activated T cells 5(NFAT5)
	NCOA1	nuclear receptor coactivator 1(NCOA1)
	NRIP1	nuclear receptor interacting protein 1(NRIP1)
	NR2F2	nuclear receptor subfamily 2 group F member 2(NR2F2)
	NR4A2	nuclear receptor subfamily 4 group A member 2(NR4A2)
	NR4A3	nuclear receptor subfamily 4 group A member 3(NR4A3)
	NR5A2	nuclear receptor subfamily 5 group A member 2(NR5A2)
	ONECUT1	one cut homeobox 1(ONECUT1)
	ONECUT2	one cut homeobox 2(ONECUT2)
	PAX3	paired box 3(PAX3)
	PAX6	paired box 6(PAX6)
	PHOX2B	paired like homeobox 2B(PHOX2B)
	PIK3R1	phosphoinositide-3-kinase regulatory subunit 1(PIK3R1)
	PLSCR1	phospholipid scramblase 1(PLSCR1)
	PHIP	pleckstrin homology domain interacting protein(PHIP)
	PCGF5	polycomb group ring finger 5(PCGF5)
	PGR	progesterone receptor(PGR)
	PPP1R12A	protein phosphatase 1 regulatory subunit 12A(PPP1R12A)
	P2RY1	purinergic receptor P2Y1(P2RY1)
	RHOQ	ras homolog family member Q(RHOQ)
	RBPJ	recombination signal binding protein for immunoglobulin kappa J region(RBPJ)
	RFX3	regulatory factor X3(RFX3)
	RSF1	remodeling and spacing factor 1(RSF1)
	RPS6KA5	ribosomal protein S6 kinase A5(RPS6KA5)
	RNF4	ring finger protein 4(RNF4)
	S1PR1	sphingosine-1-phosphate receptor 1(S1PR1)
	STRN3	striatin 3(STRN3)
	TET2	tet methylcytosine dioxygenase 2(TET2)
	TET3	tet methylcytosine dioxygenase 3(TET3)
	THRB	thyroid hormone receptor beta(THRB)
	TLR3	toll like receptor 3(TLR3)
	TLR4	toll like receptor 4(TLR4)
	TCERG1	transcription elongation regulator 1(TCERG1)
	TCF12	transcription factor 12(TCF12)
	TCF21	transcription factor 21(TCF21)
	TCF4	transcription factor 4(TCF4)
	TFAP2A	transcription factor AP-2 alpha(TFAP2A)
	TFAP4	transcription factor AP-4(TFAP4)
	TWIST1	twist family bHLH transcription factor 1(TWIST1)
	ZEB2	zinc finger E-box binding homeobox 2(ZEB2)
	ZBTB18	zinc finger and BTB domain containing 18(ZBTB18)
	ZBTB38	zinc finger and BTB domain containing 38(ZBTB38)
	ZBTB7C	zinc finger and BTB domain containing 7C(ZBTB7C)
	ZFHX3	zinc finger homeobox 3(ZFHX3)
	ZNF148	zinc finger protein 148(ZNF148)
	ZNF24	zinc finger protein 24(ZNF24)
	ZNF300	zinc finger protein 300(ZNF300)
	ZNF445	zinc finger protein 445(ZNF445)
	ZNF451	zinc finger protein 451(ZNF451)
	ZNF507	zinc finger protein 507(ZNF507)
	ZNF585A	zinc finger protein 585A(ZNF585A)
	ZNF597	zinc finger protein 597(ZNF597)
	ZNF770	zinc finger protein 770(ZNF770)
	ZNF780B	zinc finger protein 780B(ZNF780B)
	ZNF99	zinc finger protein 99(ZNF99)
	ZFPM2	zinc finger protein, FOG family member 2(ZFPM2)
regulation of transcription from RNA polymerase II promoter	AEBP2	AE binding protein 2(AEBP2)
	ALX4	ALX homeobox 4(ALX4)
	ARID1B	AT-rich interaction domain 1B(ARID1B)
	ARID4A	AT-rich interaction domain 4A(ARID4A)
	ARID5B	AT-rich interaction domain 5B(ARID5B)
	BCL11B	BCL11 transcription factor B(BCL11B)
	BACH2	BTB domain and CNC homolog 2(BACH2)
	CNOT2	CCR4-NOT transcription complex subunit 2(CNOT2)
	CGGBP1	CGG triplet repeat binding protein 1(CGGBP1)
	CREBZF	CREB/ATF bZIP transcription factor(CREBZF)
	E2F3	E2F transcription factor 3(E2F3)
	ELF2	E74 like ETS transcription factor 2(ELF2)
	ENY2	ENY2 transcription and export complex 2 subunit(ENY2)
	EHF	ETS homologous factor(EHF)
	ELK4	ETS transcription factor ELK4(ELK4)
	ETV1	ETS variant transcription factor 1(ETV1)
	ETV3	ETS variant transcription factor 3(ETV3)
	FOSL2	FOS like 2, AP-1 transcription factor subunit(FOSL2)
	FUS	FUS RNA binding protein(FUS)
	GABPA	GA binding protein transcription factor subunit alpha(GABPA)
	GATA3	GATA binding protein 3(GATA3)
	GATA6	GATA binding protein 6(GATA6)
	GLIS3	GLIS family zinc finger 3(GLIS3)
	HTATIP2	HIV-1 Tat interactive protein 2(HTATIP2)
	IKZF2	IKAROS family zinc finger 2(IKZF2)
	IKZF3	IKAROS family zinc finger 3(IKZF3)
	IKZF4	IKAROS family zinc finger 4(IKZF4)
	ISL2	ISL LIM homeobox 2(ISL2)
	KLF12	KLF transcription factor 12(KLF12)
	KLF17	KLF transcription factor 17(KLF17)
	KLF3	KLF transcription factor 3(KLF3)
	KLF4	KLF transcription factor 4(KLF4)
	KLF7	KLF transcription factor 7(KLF7)
	KLF8	KLF transcription factor 8(KLF8)
	LHX9	LIM homeobox 9(LHX9)
	MGA	MAX dimerization protein MGA(MGA)
	MXI1	MAX interactor 1, dimerization protein(MXI1)
	MDM4	MDM4 regulator of p53(MDM4)
	MLLT3	MLLT3 super elongation complex subunit(MLLT3)
	MRGBP	MRG domain binding protein(MRGBP)
	MEIS1	Meis homeobox 1(MEIS1)
	NACC2	NACC family member 2(NACC2)
	PBX1	PBX homeobox 1(PBX1)
	PKNOX1	PBX/knotted 1 homeobox 1(PKNOX1)
	PHF12	PHD finger protein 12(PHF12)
	PHF14	PHD finger protein 14(PHF14)
	PHF20	PHD finger protein 20(PHF20)
	POU2F1	POU class 2 homeobox 1(POU2F1)
	POU4F1	POU class 4 homeobox 1(POU4F1)
	POU5F1B	POU class 5 homeobox 1B(POU5F1B)
	PRDM16	PR/SET domain 16(PRDM16)
	RORA	RAR related orphan receptor A(RORA)
	RORB	RAR related orphan receptor B(RORB)
	REL	REL proto-oncogene, NF-kB subunit(REL)
	RCOR1	REST corepressor 1(RCOR1)
	RUNX2	RUNX family transcription factor 2(RUNX2)
	SATB1	SATB homeobox 1(SATB1)
	SATB2	SATB homeobox 2(SATB2)
	SMAD2	SMAD family member 2(SMAD2)
	SOS1	SOS Ras/Rac guanine nucleotide exchange factor 1(SOS1)
	SOX5	SRY-box transcription factor 5(SOX5)
	SOX6	SRY-box transcription factor 6(SOX6)
	SMARCA5	SWI/SNF related, matrix associated, actin dependent regulator of chromatin, subfamily a, member 5(SMARCA5)
	SP1	Sp1 transcription factor(SP1)
	SP3	Sp3 transcription factor(SP3)
	SP4	Sp4 transcription factor(SP4)
	TAL1	TAL bHLH transcription factor 1, erythroid differentiation factor(TAL1)
	TBL1XR1	TBL1X/Y related 1(TBL1XR1)
	TEAD1	TEA domain transcription factor 1(TEAD1)
	TGIF1	TGFB induced factor homeobox 1(TGIF1)
	TSC22D2	TSC22 domain family member 2(TSC22D2)
	ZFP14	ZFP14 zinc finger protein(ZFP14)
	ZFP91	ZFP91 zinc finger protein, atypical E3 ubiquitin ligase(ZFP91)
	ZIC1	Zic family member 1(ZIC1)
	ASCL1	achaete-scute family bHLH transcription factor 1(ASCL1)
	ATF2	activating transcription factor 2(ATF2)
	ARRB1	arrestin beta 1(ARRB1)
	ATXN7	ataxin 7(ATXN7)
	BAZ1B	bromodomain adjacent to zinc finger domain 1B(BAZ1B)
	BAZ2B	bromodomain adjacent to zinc finger domain 2B(BAZ2B)
	BRWD1	bromodomain and WD repeat domain containing 1(BRWD1)
	CREB1	cAMP responsive element binding protein 1(CREB1)
	CREB3L2	cAMP responsive element binding protein 3 like 2(CREB3L2)
	CDC5L	cell division cycle 5 like(CDC5L)
	CLOCK	clock circadian regulator(CLOCK)
	CCNT2	cyclin T2(CCNT2)
	CSRNP3	cysteine and serine rich nuclear protein 3(CSRNP3)
	DACH1	dachshund family transcription factor 1(DACH1)
	DR1	down-regulator of transcription 1(DR1)
	EN2	engrailed homeobox 2(EN2)
	EOMES	eomesodermin(EOMES)
	ESRRG	estrogen related receptor gamma(ESRRG)
	FOXD1	forkhead box D1(FOXD1)
	FOXD3	forkhead box D3(FOXD3)
	FOXG1	forkhead box G1(FOXG1)
	FOXJ3	forkhead box J3(FOXJ3)
	FOXN2	forkhead box N2(FOXN2)
	FOXN3	forkhead box N3(FOXN3)
	FOXO1	forkhead box O1(FOXO1)
	FOXP1	forkhead box P1(FOXP1)
	GBX2	gastrulation brain homeobox 2(GBX2)
	GMEB1	glucocorticoid modulatory element binding protein 1(GMEB1)
	GLO1	glyoxalase I(GLO1)
	HNF4A	hepatocyte nuclear factor 4 alpha(HNF4A)
	HOXA13	homeobox A13(HOXA13)
	HOXD10	homeobox D10(HOXD10)
	HOXD11	homeobox D11(HOXD11)
	HOXD9	homeobox D9(HOXD9)
	HOMEZ	homeobox and leucine zipper encoding(HOMEZ)
	HCFC2	host cell factor C2(HCFC2)
	INHBA	inhibin subunit beta A(INHBA)
	JMJD1C	jumonji domain containing 1C(JMJD1C)
	JMY	junction mediating and regulatory protein, p53 cofactor(JMY)
	LCOR	ligand dependent nuclear receptor corepressor(LCOR)
	KDM2A	lysine demethylase 2A(KDM2A)
	MAMLD1	mastermind like domain containing 1(MAMLD1)
	MED12L	mediator complex subunit 12L(MED12L)
	MED13	mediator complex subunit 13(MED13)
	MITF	melanocyte inducing transcription factor(MITF)
	MTDH	metadherin(MTDH)
	MTF1	metal regulatory transcription factor 1(MTF1)
	MYT1L	myelin transcription factor 1 like(MYT1L)
	MEF2C	myocyte enhancer factor 2C(MEF2C)
	MEF2D	myocyte enhancer factor 2D(MEF2D)
	NEUROD1	neuronal differentiation 1(NEUROD1)
	NUCKS1	nuclear casein kinase and cyclin dependent kinase substrate 1(NUCKS1)
	NFIA	nuclear factor I A(NFIA)
	NFIB	nuclear factor I B(NFIB)
	NFIC	nuclear factor I C(NFIC)
	NFIX	nuclear factor I X(NFIX)
	NFAT5	nuclear factor of activated T cells 5(NFAT5)
	NRIP1	nuclear receptor interacting protein 1(NRIP1)
	NR2F2	nuclear receptor subfamily 2 group F member 2(NR2F2)
	NR4A2	nuclear receptor subfamily 4 group A member 2(NR4A2)
	NR4A3	nuclear receptor subfamily 4 group A member 3(NR4A3)
	NR5A2	nuclear receptor subfamily 5 group A member 2(NR5A2)
	ONECUT1	one cut homeobox 1(ONECUT1)
	ONECUT2	one cut homeobox 2(ONECUT2)
	PAX3	paired box 3(PAX3)
	PAX6	paired box 6(PAX6)
	PHOX2B	paired like homeobox 2B(PHOX2B)
	PHIP	pleckstrin homology domain interacting protein(PHIP)
	PCGF3	polycomb group ring finger 3(PCGF3)
	PCGF5	polycomb group ring finger 5(PCGF5)
	PGR	progesterone receptor(PGR)
	PIAS1	protein inhibitor of activated STAT 1(PIAS1)
	PRKCB	protein kinase C beta(PRKCB)
	PURB	purine rich element binding protein B(PURB)
	PURG	purine rich element binding protein G(PURG)
	RBPJ	recombination signal binding protein for immunoglobulin kappa J region(RBPJ)
	RFX3	regulatory factor X3(RFX3)
	RFX7	regulatory factor X7(RFX7)
	RNF14	ring finger protein 14(RNF14)
	TRAK2	trafficking kinesin protein 2(TRAK2)
	TCF12	transcription factor 12(TCF12)
	TCF21	transcription factor 21(TCF21)
	TCF4	transcription factor 4(TCF4)
	TFAP2A	transcription factor AP-2 alpha(TFAP2A)
	TFAP4	transcription factor AP-4(TFAP4)
	TRPS1	transcriptional repressor GATA binding 1(TRPS1)
	TWIST1	twist family bHLH transcription factor 1(TWIST1)
	ZEB2	zinc finger E-box binding homeobox 2(ZEB2)
	ZZZ3	zinc finger ZZ-type containing 3(ZZZ3)
	ZBTB10	zinc finger and BTB domain containing 10(ZBTB10)
	ZBTB18	zinc finger and BTB domain containing 18(ZBTB18)
	ZBTB20	zinc finger and BTB domain containing 20(ZBTB20)
	ZBTB21	zinc finger and BTB domain containing 21(ZBTB21)
	ZBTB34	zinc finger and BTB domain containing 34(ZBTB34)
	ZBTB37	zinc finger and BTB domain containing 37(ZBTB37)
	ZBTB40	zinc finger and BTB domain containing 40(ZBTB40)
	ZBTB7C	zinc finger and BTB domain containing 7C(ZBTB7C)
	ZBTB8B	zinc finger and BTB domain containing 8B(ZBTB8B)
	ZSCAN12	zinc finger and SCAN domain containing 12(ZSCAN12)
	ZSCAN29	zinc finger and SCAN domain containing 29(ZSCAN29)
	ZFHX3	zinc finger homeobox 3(ZFHX3)
	ZFHX4	zinc finger homeobox 4(ZFHX4)
	ZNF132	zinc finger protein 132(ZNF132)
	ZNF148	zinc finger protein 148(ZNF148)
	ZNF189	zinc finger protein 189(ZNF189)
	ZNF236	zinc finger protein 236(ZNF236)
	ZNF24	zinc finger protein 24(ZNF24)
	ZNF264	zinc finger protein 264(ZNF264)
	ZNF280D	zinc finger protein 280D(ZNF280D)
	ZNF300	zinc finger protein 300(ZNF300)
	ZNF37A	zinc finger protein 37A(ZNF37A)
	ZNF391	zinc finger protein 391(ZNF391)
	ZNF398	zinc finger protein 398(ZNF398)
	ZNF41	zinc finger protein 41(ZNF41)
	ZNF417	zinc finger protein 417(ZNF417)
	ZNF445	zinc finger protein 445(ZNF445)
	ZNF449	zinc finger protein 449(ZNF449)
	ZNF487	zinc finger protein 487(ZNF487)
	ZNF516	zinc finger protein 516(ZNF516)
	ZNF558	zinc finger protein 558(ZNF558)
	ZNF572	zinc finger protein 572(ZNF572)
	ZNF585A	zinc finger protein 585A(ZNF585A)
	ZNF597	zinc finger protein 597(ZNF597)
	ZNF620	zinc finger protein 620(ZNF620)
	ZNF652	zinc finger protein 652(ZNF652)
	ZNF654	zinc finger protein 654(ZNF654)
	ZNF660	zinc finger protein 660(ZNF660)
	ZNF695	zinc finger protein 695(ZNF695)
	ZNF70	zinc finger protein 70(ZNF70)
	ZNF704	zinc finger protein 704(ZNF704)
	ZNF736	zinc finger protein 736(ZNF736)
	ZNF770	zinc finger protein 770(ZNF770)
	ZNF772	zinc finger protein 772(ZNF772)
	ZNF780A	zinc finger protein 780A(ZNF780A)
	ZNF780B	zinc finger protein 780B(ZNF780B)
	ZNF805	zinc finger protein 805(ZNF805)
	ZNF81	zinc finger protein 81(ZNF81)
	ZNF84	zinc finger protein 84(ZNF84)
	ZNF99	zinc finger protein 99(ZNF99)
	ZFPM2	zinc finger protein, FOG family member 2(ZFPM2)
	ZHX3	zinc fingers and homeoboxes 3(ZHX3)
positive regulation of transcription, DNA-templated	ARID1B	AT-rich interaction domain 1B(ARID1B)
	ARID5B	AT-rich interaction domain 5B(ARID5B)
	BCL10	BCL10 immune signaling adaptor(BCL10)
	CNOT6	CCR4-NOT transcription complex subunit 6(CNOT6)
	ELF2	E74 like ETS transcription factor 2(ELF2)
	ENY2	ENY2 transcription and export complex 2 subunit(ENY2)
	EHF	ETS homologous factor(EHF)
	FUS	FUS RNA binding protein(FUS)
	GATA3	GATA binding protein 3(GATA3)
	GATA6	GATA binding protein 6(GATA6)
	GATAD2A	GATA zinc finger domain containing 2A(GATAD2A)
	GATAD2B	GATA zinc finger domain containing 2B(GATAD2B)
	GPBP1	GC-rich promoter binding protein 1(GPBP1)
	INO80D	INO80 complex subunit D(INO80D)
	KLF4	KLF transcription factor 4(KLF4)
	KLF7	KLF transcription factor 7(KLF7)
	MGA	MAX dimerization protein MGA(MGA)
	MLLT3	MLLT3 super elongation complex subunit(MLLT3)
	MRGBP	MRG domain binding protein(MRGBP)
	MSL2	MSL complex subunit 2(MSL2)
	MYBL1	MYB proto-oncogene like 1(MYBL1)
	MYCBP	MYC binding protein(MYCBP)
	NAA15	N-alpha-acetyltransferase 15, NatA auxiliary subunit(NAA15)
	PHF20	PHD finger protein 20(PHF20)
	PPARGC1A	PPARG coactivator 1 alpha(PPARGC1A)
	PRDM16	PR/SET domain 16(PRDM16)
	RORA	RAR related orphan receptor A(RORA)
	RORB	RAR related orphan receptor B(RORB)
	RBBP4	RB binding protein 4, chromatin remodeling factor(RBBP4)
	REST	RE1 silencing transcription factor(REST)
	REL	REL proto-oncogene, NF-kB subunit(REL)
	RYBP	RING1 and YY1 binding protein(RYBP)
	RRN3	RRN3 homolog, RNA polymerase I transcription factor(RRN3)
	RUNX2	RUNX family transcription factor 2(RUNX2)
	SERTAD2	SERTA domain containing 2(SERTAD2)
	SETD7	SET domain containing 7, histone lysine methyltransferase(SETD7)
	SMAD2	SMAD family member 2(SMAD2)
	SOX4	SRY-box transcription factor 4(SOX4)
	SP1	Sp1 transcription factor(SP1)
	SP3	Sp3 transcription factor(SP3)
	TAL1	TAL bHLH transcription factor 1, erythroid differentiation factor(TAL1)
	TBL1XR1	TBL1X/Y related 1(TBL1XR1)
	TEAD1	TEA domain transcription factor 1(TEAD1)
	ZIC1	Zic family member 1(ZIC1)
	ATXN7	ataxin 7(ATXN7)
	BMP2	bone morphogenetic protein 2(BMP2)
	CREB1	cAMP responsive element binding protein 1(CREB1)
	CREB3L2	cAMP responsive element binding protein 3 like 2(CREB3L2)
	CDH1	cadherin 1(CDH1)
	CAMK4	calcium/calmodulin dependent protein kinase IV(CAMK4)
	CLOCK	clock circadian regulator(CLOCK)
	DTX3L	deltex E3 ubiquitin ligase 3L(DTX3L)
	DYRK1A	dual specificity tyrosine phosphorylation regulated kinase 1A(DYRK1A)
	EOMES	eomesodermin(EOMES)
	ERBB4	erb-b2 receptor tyrosine kinase 4(ERBB4)
	ESRRG	estrogen related receptor gamma(ESRRG)
	FGF7	fibroblast growth factor 7(FGF7)
	FOXO1	forkhead box O1(FOXO1)
	FZD4	frizzled class receptor 4(FZD4)
	HNF4A	hepatocyte nuclear factor 4 alpha(HNF4A)
	HNRNPD	heterogeneous nuclear ribonucleoprotein D(HNRNPD)
	HMGA2	high mobility group AT-hook 2(HMGA2)
	HIPK2	homeodomain interacting protein kinase 2(HIPK2)
	HCFC2	host cell factor C2(HCFC2)
	INHBA	inhibin subunit beta A(INHBA)
	ING1	inhibitor of growth family member 1(ING1)
	ING2	inhibitor of growth family member 2(ING2)
	ING5	inhibitor of growth family member 5(ING5)
	IGF1	insulin like growth factor 1(IGF1)
	INSR	insulin receptor(INSR)
	JMY	junction mediating and regulatory protein, p53 cofactor(JMY)
	KAT6A	lysine acetyltransferase 6A(KAT6A)
	KMT2A	lysine methyltransferase 2A(KMT2A)
	MED13	mediator complex subunit 13(MED13)
	MITF	melanocyte inducing transcription factor(MITF)
	MTDH	metadherin(MTDH)
	MBD2	methyl-CpG binding domain protein 2(MBD2)
	MAP3K2	mitogen-activated protein kinase kinase kinase 2(MAP3K2)
	MEF2C	myocyte enhancer factor 2C(MEF2C)
	NEUROD1	neuronal differentiation 1(NEUROD1)
	NOS1	nitric oxide synthase 1(NOS1)
	NFIB	nuclear factor I B(NFIB)
	NCOA1	nuclear receptor coactivator 1(NCOA1)
	NR2F2	nuclear receptor subfamily 2 group F member 2(NR2F2)
	NR5A2	nuclear receptor subfamily 5 group A member 2(NR5A2)
	PAX3	paired box 3(PAX3)
	PAX6	paired box 6(PAX6)
	PER2	period circadian regulator 2(PER2)
	PHIP	pleckstrin homology domain interacting protein(PHIP)
	PIAS1	protein inhibitor of activated STAT 1(PIAS1)
	PRKCB	protein kinase C beta(PRKCB)
	PCBD2	pterin-4 alpha-carbinolamine dehydratase 2(PCBD2)
	RFX3	regulatory factor X3(RFX3)
	RSF1	remodeling and spacing factor 1(RSF1)
	RGMB	repulsive guidance molecule BMP co-receptor b(RGMB)
	RNF14	ring finger protein 14(RNF14)
	RNF187	ring finger protein 187(RNF187)
	RNF20	ring finger protein 20(RNF20)
	RNF4	ring finger protein 4(RNF4)
	TCF4	transcription factor 4(TCF4)
	TFAM	transcription factor A, mitochondrial(TFAM)
	TFAP2A	transcription factor AP-2 alpha(TFAP2A)
	TFAP4	transcription factor AP-4(TFAP4)
	TACC1	transforming acidic coiled-coil containing protein 1(TACC1)
	TGFBR1	transforming growth factor beta receptor 1(TGFBR1)
	TRIM24	tripartite motif containing 24(TRIM24)
	TRIM38	tripartite motif containing 38(TRIM38)
	TRIM44	tripartite motif containing 44(TRIM44)
	TRIM62	tripartite motif containing 62(TRIM62)
	ZFHX3	zinc finger homeobox 3(ZFHX3)
	ZNF281	zinc finger protein 281(ZNF281)
	ZNF398	zinc finger protein 398(ZNF398)
	ZNF516	zinc finger protein 516(ZNF516)
protein phosphorylation	PDPK1	3-phosphoinositide dependent protein kinase 1(PDPK1)
	ADAM10	ADAM metallopeptidase domain 10(ADAM10)
	AKT3	AKT serine/threonine kinase 3(AKT3)
	AAK1	AP2 associated kinase 1(AAK1)
	BMP2K	BMP2 inducible kinase(BMP2K)
	CDC42BPA	CDC42 binding protein kinase alpha(CDC42BPA)
	COPS2	COP9 signalosome subunit 2(COPS2)
	COPS8	COP9 signalosome subunit 8(COPS8)
	GRK5	G protein-coupled receptor kinase 5(GRK5)
	JAK2	Janus kinase 2(JAK2)
	NRK	Nik related kinase(NRK)
	SMAD2	SMAD family member 2(SMAD2)
	SMG1	SMG1 nonsense mediated mRNA decay associated PI3K related kinase(SMG1)
	SNRK	SNF related kinase(SNRK)
	SRPK2	SRSF protein kinase 2(SRPK2)
	TAOK1	TAO kinase 1(TAOK1)
	TAF1	TATA-box binding protein associated factor 1(TAF1)
	TAF8	TATA-box binding protein associated factor 8(TAF8)
	TNIK	TRAF2 and NCK interacting kinase(TNIK)
	ACVR1C	activin A receptor type 1C(ACVR1C)
	ACVR2B	activin A receptor type 2B(ACVR2B)
	ATG14	autophagy related 14(ATG14)
	BMP2	bone morphogenetic protein 2(BMP2)
	BMPR1A	bone morphogenetic protein receptor type 1A(BMPR1A)
	BMPR2	bone morphogenetic protein receptor type 2(BMPR2)
	CREB1	cAMP responsive element binding protein 1(CREB1)
	CAMK4	calcium/calmodulin dependent protein kinase IV(CAMK4)
	CASK	calcium/calmodulin dependent serine protein kinase(CASK)
	CSNK2A1	casein kinase 2 alpha 1(CSNK2A1)
	CDK1	cyclin dependent kinase 1(CDK1)
	CDK13	cyclin dependent kinase 13(CDK13)
	CDK17	cyclin dependent kinase 17(CDK17)
	CDK19	cyclin dependent kinase 19(CDK19)
	CDKL1	cyclin dependent kinase like 1(CDKL1)
	DCLK1	doublecortin like kinase 1(DCLK1)
	DYRK1A	dual specificity tyrosine phosphorylation regulated kinase 1A(DYRK1A)
	DYRK2	dual specificity tyrosine phosphorylation regulated kinase 2(DYRK2)
	DYRK3	dual specificity tyrosine phosphorylation regulated kinase 3(DYRK3)
	EDNRA	endothelin receptor type A(EDNRA)
	EIF2AK2	eukaryotic translation initiation factor 2 alpha kinase 2(EIF2AK2)
	GMFB	glia maturation factor beta(GMFB)
	GRM5	glutamate metabotropic receptor 5(GRM5)
	HIPK1	homeodomain interacting protein kinase 1(HIPK1)
	HIPK2	homeodomain interacting protein kinase 2(HIPK2)
	HIPK3	homeodomain interacting protein kinase 3(HIPK3)
	HUNK	hormonally up-regulated Neu-associated kinase(HUNK)
	INSR	insulin receptor(INSR)
	KLHL3	kelch like family member 3(KLHL3)
	KSR2	kinase suppressor of ras 2(KSR2)
	MEX3B	mex-3 RNA binding family member B(MEX3B)
	MARK1	microtubule affinity regulating kinase 1(MARK1)
	MAPK6	mitogen-activated protein kinase 6(MAPK6)
	MAPK8	mitogen-activated protein kinase 8(MAPK8)
	MAP3K1	mitogen-activated protein kinase kinase kinase 1(MAP3K1)
	MAP3K13	mitogen-activated protein kinase kinase kinase 13(MAP3K13)
	MAP3K2	mitogen-activated protein kinase kinase kinase 2(MAP3K2)
	MAP3K9	mitogen-activated protein kinase kinase kinase 9(MAP3K9)
	MYLK3	myosin light chain kinase 3(MYLK3)
	MYLK	myosin light chain kinase(MYLK)
	PAK2	p21 (RAC1) activated kinase 2(PAK2)
	PAK3	p21 (RAC1) activated kinase 3(PAK3)
	PAX6	paired box 6(PAX6)
	PIK3R1	phosphoinositide-3-kinase regulatory subunit 1(PIK3R1)
	PRPF4B	pre-mRNA processing factor 4B(PRPF4B)
	PAQR3	progestin and adipoQ receptor family member 3(PAQR3)
	PRKAA2	protein kinase AMP-activated catalytic subunit alpha 2(PRKAA2)
	PRKAB2	protein kinase AMP-activated non-catalytic subunit beta 2(PRKAB2)
	PRKCB	protein kinase C beta(PRKCB)
	PRKCE	protein kinase C epsilon(PRKCE)
	PRKD3	protein kinase D3(PRKD3)
	PRKG1	protein kinase cGMP-dependent 1(PRKG1)
	PDK1	pyruvate dehydrogenase kinase 1(PDK1)
	PDK3	pyruvate dehydrogenase kinase 3(PDK3)
	PDK4	pyruvate dehydrogenase kinase 4(PDK4)
	RPS6KA5	ribosomal protein S6 kinase A5(RPS6KA5)
	SIK1	salt inducible kinase 1(SIK1)
	SIK2	salt inducible kinase 2(SIK2)
	STK35	serine/threonine kinase 35(STK35)
	STK39	serine/threonine kinase 39(STK39)
	STK4	serine/threonine kinase 4(STK4)
	TGFBR1	transforming growth factor beta receptor 1(TGFBR1)
	TGFBR2	transforming growth factor beta receptor 2(TGFBR2)
	YWHAZ	tyrosine 3-monooxygenase/tryptophan 5-monooxygenase activation protein zeta(YWHAZ)
negative regulation of transcription from RNA polymerase II promoter	AEBP2	AE binding protein 2(AEBP2)
	ARID4A	AT-rich interaction domain 4A(ARID4A)
	ARID5B	AT-rich interaction domain 5B(ARID5B)
	BCORL1	BCL6 corepressor like 1(BCORL1)
	BRMS1L	BRMS1 like transcriptional repressor(BRMS1L)
	BACH2	BTB domain and CNC homolog 2(BACH2)
	CNOT2	CCR4-NOT transcription complex subunit 2(CNOT2)
	CGGBP1	CGG triplet repeat binding protein 1(CGGBP1)
	COPS2	COP9 signalosome subunit 2(COPS2)
	CXXC5	CXXC finger protein 5(CXXC5)
	DNMT3A	DNA methyltransferase 3 alpha(DNMT3A)
	ELK4	ETS transcription factor ELK4(ELK4)
	ETV3	ETS variant transcription factor 3(ETV3)
	FASLG	Fas ligand(FASLG)
	GABPA	GA binding protein transcription factor subunit alpha(GABPA)
	GATA3	GATA binding protein 3(GATA3)
	GATA6	GATA binding protein 6(GATA6)
	GATAD2A	GATA zinc finger domain containing 2A(GATAD2A)
	GATAD2B	GATA zinc finger domain containing 2B(GATAD2B)
	GLIS3	GLIS family zinc finger 3(GLIS3)
	KLF12	KLF transcription factor 12(KLF12)
	KLF3	KLF transcription factor 3(KLF3)
	KLF4	KLF transcription factor 4(KLF4)
	KLF7	KLF transcription factor 7(KLF7)
	KLF8	KLF transcription factor 8(KLF8)
	MAGEB10	MAGE family member B10(MAGEB10)
	MXI1	MAX interactor 1, dimerization protein(MXI1)
	MDM4	MDM4 regulator of p53(MDM4)
	MIER3	MIER family member 3(MIER3)
	MIER1	MIER1 transcriptional regulator(MIER1)
	NACC2	NACC family member 2(NACC2)
	NKAP	NFKB activating protein(NKAP)
	OTUD7B	OTU deubiquitinase 7B(OTUD7B)
	PHF12	PHD finger protein 12(PHF12)
	PHF14	PHD finger protein 14(PHF14)
	PHF21A	PHD finger protein 21A(PHF21A)
	POU4F1	POU class 4 homeobox 1(POU4F1)
	PRDM16	PR/SET domain 16(PRDM16)
	RBBP4	RB binding protein 4, chromatin remodeling factor(RBBP4)
	REST	RE1 silencing transcription factor(REST)
	RYBP	RING1 and YY1 binding protein(RYBP)
	SATB1	SATB homeobox 1(SATB1)
	SATB2	SATB homeobox 2(SATB2)
	SKI	SKI proto-oncogene(SKI)
	SAP30	Sin3A associated protein 30(SAP30)
	SP3	Sp3 transcription factor(SP3)
	TAL1	TAL bHLH transcription factor 1, erythroid differentiation factor(TAL1)
	TAF1	TATA-box binding protein associated factor 1(TAF1)
	TBL1XR1	TBL1X/Y related 1(TBL1XR1)
	TGIF1	TGFB induced factor homeobox 1(TGIF1)
	TLE4	TLE family member 4, transcriptional corepressor(TLE4)
	TRAF6	TNF receptor associated factor 6(TRAF6)
	WWC2	WW and C2 domain containing 2(WWC2)
	WWC3	WWC family member 3(WWC3)
	ASCL1	achaete-scute family bHLH transcription factor 1(ASCL1)
	ATF2	activating transcription factor 2(ATF2)
	ACVR2B	activin A receptor type 2B(ACVR2B)
	AASS	aminoadipate-semialdehyde synthase(AASS)
	ATXN1	ataxin 1(ATXN1)
	BMP2	bone morphogenetic protein 2(BMP2)
	PKIA	cAMP-dependent protein kinase inhibitor alpha(PKIA)
	CDC73	cell division cycle 73(CDC73)
	CBX5	chromobox 5(CBX5)
	DACH1	dachshund family transcription factor 1(DACH1)
	DR1	down-regulator of transcription 1(DR1)
	EED	embryonic ectoderm development(EED)
	EOMES	eomesodermin(EOMES)
	FNIP1	folliculin interacting protein 1(FNIP1)
	FST	follistatin(FST)
	FOXD3	forkhead box D3(FOXD3)
	FOXG1	forkhead box G1(FOXG1)
	FOXO1	forkhead box O1(FOXO1)
	FOXP1	forkhead box P1(FOXP1)
	FHL2	four and a half LIM domains 2(FHL2)
	HMGA2	high mobility group AT-hook 2(HMGA2)
	HOXD9	homeobox D9(HOXD9)
	HIPK2	homeodomain interacting protein kinase 2(HIPK2)
	HCFC2	host cell factor C2(HCFC2)
	ING1	inhibitor of growth family member 1(ING1)
	ING2	inhibitor of growth family member 2(ING2)
	LCOR	ligand dependent nuclear receptor corepressor(LCOR)
	MITF	melanocyte inducing transcription factor(MITF)
	MTDH	metadherin(MTDH)
	MBD2	methyl-CpG binding domain protein 2(MBD2)
	MECP2	methyl-CpG binding protein 2(MECP2)
	MYT1L	myelin transcription factor 1 like(MYT1L)
	MEF2C	myocyte enhancer factor 2C(MEF2C)
	NOTCH2	notch receptor 2(NOTCH2)
	NFIB	nuclear factor I B(NFIB)
	NFIC	nuclear factor I C(NFIC)
	NFIX	nuclear factor I X(NFIX)
	NRIP1	nuclear receptor interacting protein 1(NRIP1)
	NR2F2	nuclear receptor subfamily 2 group F member 2(NR2F2)
	NR4A2	nuclear receptor subfamily 4 group A member 2(NR4A2)
	NR4A3	nuclear receptor subfamily 4 group A member 3(NR4A3)
	PAX6	paired box 6(PAX6)
	PER2	period circadian regulator 2(PER2)
	PAWR	pro-apoptotic WT1 regulator(PAWR)
	PIAS1	protein inhibitor of activated STAT 1(PIAS1)
	PURB	purine rich element binding protein B(PURB)
	RBPJ	recombination signal binding protein for immunoglobulin kappa J region(RBPJ)
	RLIM	ring finger protein, LIM domain interacting(RLIM)
	STRN3	striatin 3(STRN3)
	THRB	thyroid hormone receptor beta(THRB)
	TCERG1	transcription elongation regulator 1(TCERG1)
	TCF21	transcription factor 21(TCF21)
	TFAP2A	transcription factor AP-2 alpha(TFAP2A)
	TRPS1	transcriptional repressor GATA binding 1(TRPS1)
	TRIM33	tripartite motif containing 33(TRIM33)
	TWIST1	twist family bHLH transcription factor 1(TWIST1)
	YWHAZ	tyrosine 3-monooxygenase/tryptophan 5-monooxygenase activation protein zeta(YWHAZ)
	UBE2D3	ubiquitin conjugating enzyme E2 D3(UBE2D3)
	USP3	ubiquitin specific peptidase 3(USP3)
	USP9X	ubiquitin specific peptidase 9 X-linked(USP9X)
	ZEB2	zinc finger E-box binding homeobox 2(ZEB2)
	ZBTB10	zinc finger and BTB domain containing 10(ZBTB10)
	ZBTB18	zinc finger and BTB domain containing 18(ZBTB18)
	ZBTB20	zinc finger and BTB domain containing 20(ZBTB20)
	ZBTB21	zinc finger and BTB domain containing 21(ZBTB21)
	ZBTB34	zinc finger and BTB domain containing 34(ZBTB34)
	ZBTB37	zinc finger and BTB domain containing 37(ZBTB37)
	ZFHX3	zinc finger homeobox 3(ZFHX3)
	ZNF148	zinc finger protein 148(ZNF148)
	ZNF281	zinc finger protein 281(ZNF281)
	ZNF391	zinc finger protein 391(ZNF391)
	ZNF398	zinc finger protein 398(ZNF398)
	ZNF431	zinc finger protein 431(ZNF431)
	ZNF487	zinc finger protein 487(ZNF487)
	ZNF558	zinc finger protein 558(ZNF558)
	ZNF572	zinc finger protein 572(ZNF572)
	ZNF620	zinc finger protein 620(ZNF620)
	ZFPM2	zinc finger protein, FOG family member 2(ZFPM2)
negative regulation of transcription, DNA-templated	ARID4A	AT-rich interaction domain 4A(ARID4A)
	ARID5B	AT-rich interaction domain 5B(ARID5B)
	BCLAF1	BCL2 associated transcription factor 1(BCLAF1)
	CREBZF	CREB/ATF bZIP transcription factor(CREBZF)
	DNMT3A	DNA methyltransferase 3 alpha(DNMT3A)
	ELF2	E74 like ETS transcription factor 2(ELF2)
	GATA3	GATA binding protein 3(GATA3)
	GATA6	GATA binding protein 6(GATA6)
	GATAD2A	GATA zinc finger domain containing 2A(GATAD2A)
	GATAD2B	GATA zinc finger domain containing 2B(GATAD2B)
	GCFC2	GC-rich sequence DNA-binding factor 2(GCFC2)
	IKZF4	IKAROS family zinc finger 4(IKZF4)
	KLF4	KLF transcription factor 4(KLF4)
	LIMD1	LIM domain containing 1(LIMD1)
	LHX9	LIM homeobox 9(LHX9)
	MDM4	MDM4 regulator of p53(MDM4)
	NACC2	NACC family member 2(NACC2)
	NKAP	NFKB activating protein(NKAP)
	PHF12	PHD finger protein 12(PHF12)
	POU2F1	POU class 2 homeobox 1(POU2F1)
	PPARGC1B	PPARG coactivator 1 beta(PPARGC1B)
	PRDM16	PR/SET domain 16(PRDM16)
	RORB	RAR related orphan receptor B(RORB)
	RBBP4	RB binding protein 4, chromatin remodeling factor(RBBP4)
	REST	RE1 silencing transcription factor(REST)
	RCOR1	REST corepressor 1(RCOR1)
	RBFOX2	RNA binding fox-1 homolog 2(RBFOX2)
	RUNX2	RUNX family transcription factor 2(RUNX2)
	RUNX1T1	RUNX1 partner transcriptional co-repressor 1(RUNX1T1)
	SMAD2	SMAD family member 2(SMAD2)
	SOX6	SRY-box transcription factor 6(SOX6)
	SFMBT2	Scm like with four mbt domains 2(SFMBT2)
	SP3	Sp3 transcription factor(SP3)
	TRAF6	TNF receptor associated factor 6(TRAF6)
	ASCL1	achaete-scute family bHLH transcription factor 1(ASCL1)
	ATXN1	ataxin 1(ATXN1)
	BMP2	bone morphogenetic protein 2(BMP2)
	CBX5	chromobox 5(CBX5)
	CDYL2	chromodomain Y like 2(CDYL2)
	CLOCK	clock circadian regulator(CLOCK)
	CDK5R1	cyclin dependent kinase 5 regulatory subunit 1(CDK5R1)
	DACH1	dachshund family transcription factor 1(DACH1)
	DKK3	dickkopf WNT signaling pathway inhibitor 3(DKK3)
	EED	embryonic ectoderm development(EED)
	EIF4G2	eukaryotic translation initiation factor 4 gamma 2(EIF4G2)
	FOXD1	forkhead box D1(FOXD1)
	FOXG1	forkhead box G1(FOXG1)
	FOXN3	forkhead box N3(FOXN3)
	FOXO1	forkhead box O1(FOXO1)
	FOXP1	forkhead box P1(FOXP1)
	GREM1	gremlin 1, DAN family BMP antagonist(GREM1)
	HNF4A	hepatocyte nuclear factor 4 alpha(HNF4A)
	HMGA2	high mobility group AT-hook 2(HMGA2)
	KAT6A	lysine acetyltransferase 6A(KAT6A)
	KDM5B	lysine demethylase 5B(KDM5B)
	MBD2	methyl-CpG binding domain protein 2(MBD2)
	MECP2	methyl-CpG binding protein 2(MECP2)
	NR2F2	nuclear receptor subfamily 2 group F member 2(NR2F2)
	PSPC1	paraspeckle component 1(PSPC1)
	PER2	period circadian regulator 2(PER2)
	PTPRK	protein tyrosine phosphatase receptor type K(PTPRK)
	RBPJ	recombination signal binding protein for immunoglobulin kappa J region(RBPJ)
	RFX3	regulatory factor X3(RFX3)
	RSF1	remodeling and spacing factor 1(RSF1)
	RPS6KA5	ribosomal protein S6 kinase A5(RPS6KA5)
	RLIM	ring finger protein, LIM domain interacting(RLIM)
	STRN3	striatin 3(STRN3)
	SCAI	suppressor of cancer cell invasion(SCAI)
	TFAP2A	transcription factor AP-2 alpha(TFAP2A)
	TFAP4	transcription factor AP-4(TFAP4)
	TRIM24	tripartite motif containing 24(TRIM24)
	TRIM33	tripartite motif containing 33(TRIM33)
	TWIST1	twist family bHLH transcription factor 1(TWIST1)
	USP47	ubiquitin specific peptidase 47(USP47)
	ZC3H6	zinc finger CCCH-type containing 6(ZC3H6)
	ZMYM2	zinc finger MYM-type containing 2(ZMYM2)
	ZBTB18	zinc finger and BTB domain containing 18(ZBTB18)
	ZBTB21	zinc finger and BTB domain containing 21(ZBTB21)
	ZBTB38	zinc finger and BTB domain containing 38(ZBTB38)
	ZNF148	zinc finger protein 148(ZNF148)
	ZNF24	zinc finger protein 24(ZNF24)
	ZNF281	zinc finger protein 281(ZNF281)
	ZFPM2	zinc finger protein, FOG family member 2(ZFPM2)
	ZHX3	zinc fingers and homeoboxes 3(ZHX3)
neuron migration	CRKL	CRK like proto-oncogene, adaptor protein(CRKL)
	DCC	DCC netrin 1 receptor(DCC)
	DDIT4	DNA damage inducible transcript 4(DDIT4)
	GATA3	GATA binding protein 3(GATA3)
	POU4F1	POU class 4 homeobox 1(POU4F1)
	SATB2	SATB homeobox 2(SATB2)
	SPOCK1	SPARC (osteonectin), cwcv and kazal like domains proteoglycan 1(SPOCK1)
	ASCL1	achaete-scute family bHLH transcription factor 1(ASCL1)
	CDK5R1	cyclin dependent kinase 5 regulatory subunit 1(CDK5R1)
	DCLK1	doublecortin like kinase 1(DCLK1)
	DCX	doublecortin(DCX)
	EOMES	eomesodermin(EOMES)
	FZD3	frizzled class receptor 3(FZD3)
	GPM6A	glycoprotein M6A(GPM6A)
	MARK1	microtubule affinity regulating kinase 1(MARK1)
	MAP1B	microtubule associated protein 1B(MAP1B)
	MEF2C	myocyte enhancer factor 2C(MEF2C)
	NEO1	neogenin 1(NEO1)
	NRP1	neuropilin 1(NRP1)
	NR2F2	nuclear receptor subfamily 2 group F member 2(NR2F2)
	NR4A2	nuclear receptor subfamily 4 group A member 2(NR4A2)
	PAX6	paired box 6(PAX6)
	PHOX2B	paired like homeobox 2B(PHOX2B)
	PEX13	peroxisomal biogenesis factor 13(PEX13)
	PAFAH1B1	platelet activating factor acetylhydrolase 1b regulatory subunit 1(PAFAH1B1)
	PRKG1	protein kinase cGMP-dependent 1(PRKG1)
	TWIST1	twist family bHLH transcription factor 1(TWIST1)
	USP9X	ubiquitin specific peptidase 9 X-linked(USP9X)
palate development	ALX4	ALX homeobox 4(ALX4)
	ARID5B	AT-rich interaction domain 5B(ARID5B)
	SATB2	SATB homeobox 2(SATB2)
	SKI	SKI proto-oncogene(SKI)
	SOS1	SOS Ras/Rac guanine nucleotide exchange factor 1(SOS1)
	TBC1D32	TBC1 domain family member 32(TBC1D32)
	ACVR2B	activin A receptor type 2B(ACVR2B)
	BNC2	basonuclin 2(BNC2)
	BMPR1A	bone morphogenetic protein receptor type 1A(BMPR1A)
	GABRB3	gamma-aminobutyric acid type A receptor subunit beta3(GABRB3)
	GDF11	growth differentiation factor 11(GDF11)
	INHBA	inhibin subunit beta A(INHBA)
	INSIG1	insulin induced gene 1(INSIG1)
	INSIG2	insulin induced gene 2(INSIG2)
	INTU	inturned planar cell polarity protein(INTU)
	PLEKHA1	pleckstrin homology domain containing A1(PLEKHA1)
	TCF21	transcription factor 21(TCF21)
	TFAP2A	transcription factor AP-2 alpha(TFAP2A)
	TGFBR1	transforming growth factor beta receptor 1(TGFBR1)
	TWIST1	twist family bHLH transcription factor 1(TWIST1)
transcription, DNA-templated	AEBP2	AE binding protein 2(AEBP2)
	BCLAF1	BCL2 associated transcription factor 1(BCLAF1)
	CNOT2	CCR4-NOT transcription complex subunit 2(CNOT2)
	CNOT8	CCR4-NOT transcription complex subunit 8(CNOT8)
	FUS	FUS RNA binding protein(FUS)
	GPBP1	GC-rich promoter binding protein 1(GPBP1)
	KLF4	KLF transcription factor 4(KLF4)
	PHF3	PHD finger protein 3(PHF3)
	PLAG1	PLAG1 zinc finger(PLAG1)
	PRDM16	PR/SET domain 16(PRDM16)
	RYBP	RING1 and YY1 binding protein(RYBP)
	POLR1B	RNA polymerase I subunit B(POLR1B)
	POLR3H	RNA polymerase III subunit H(POLR3H)
	RUNX1T1	RUNX1 partner transcriptional co-repressor 1(RUNX1T1)
	SKI	SKI proto-oncogene(SKI)
	SMAD2	SMAD family member 2(SMAD2)
	SAP30	Sin3A associated protein 30(SAP30)
	AKIRIN1	akirin 1(AKIRIN1)
	CCNT2	cyclin T2(CCNT2)
	FHL2	four and a half LIM domains 2(FHL2)
	GMEB1	glucocorticoid modulatory element binding protein 1(GMEB1)
	HMGA2	high mobility group AT-hook 2(HMGA2)
	HOXD9	homeobox D9(HOXD9)
	JMJD1C	jumonji domain containing 1C(JMJD1C)
	KAT6A	lysine acetyltransferase 6A(KAT6A)
	KDM2A	lysine demethylase 2A(KDM2A)
	MED12L	mediator complex subunit 12L(MED12L)
	MED13	mediator complex subunit 13(MED13)
	MITF	melanocyte inducing transcription factor(MITF)
	MTDH	metadherin(MTDH)
	MTF1	metal regulatory transcription factor 1(MTF1)
	NRIP1	nuclear receptor interacting protein 1(NRIP1)
	NR4A2	nuclear receptor subfamily 4 group A member 2(NR4A2)
	PIAS1	protein inhibitor of activated STAT 1(PIAS1)
	PTPN14	protein tyrosine phosphatase non-receptor type 14(PTPN14)
	RFX3	regulatory factor X3(RFX3)
	SCAI	suppressor of cancer cell invasion(SCAI)
	THRB	thyroid hormone receptor beta(THRB)
	TCERG1	transcription elongation regulator 1(TCERG1)
	ZEB2	zinc finger E-box binding homeobox 2(ZEB2)
peptidyl-serine phosphorylation	PDPK1	3-phosphoinositide dependent protein kinase 1(PDPK1)
	AKT3	AKT serine/threonine kinase 3(AKT3)
	BCL2	BCL2 apoptosis regulator(BCL2)
	SMG1	SMG1 nonsense mediated mRNA decay associated PI3K related kinase(SMG1)
	SRPK2	SRSF protein kinase 2(SRPK2)
	TAF1	TATA-box binding protein associated factor 1(TAF1)
	UHMK1	U2AF homology motif kinase 1(UHMK1)
	CAMK4	calcium/calmodulin dependent protein kinase IV(CAMK4)
	CSNK1G1	casein kinase 1 gamma 1(CSNK1G1)
	CSNK2A1	casein kinase 2 alpha 1(CSNK2A1)
	CDK1	cyclin dependent kinase 1(CDK1)
	CDK5R1	cyclin dependent kinase 5 regulatory subunit 1(CDK5R1)
	DCLK1	doublecortin like kinase 1(DCLK1)
	DYRK1A	dual specificity tyrosine phosphorylation regulated kinase 1A(DYRK1A)
	DYRK2	dual specificity tyrosine phosphorylation regulated kinase 2(DYRK2)
	DYRK3	dual specificity tyrosine phosphorylation regulated kinase 3(DYRK3)
	HIPK1	homeodomain interacting protein kinase 1(HIPK1)
	HIPK2	homeodomain interacting protein kinase 2(HIPK2)
	HIPK3	homeodomain interacting protein kinase 3(HIPK3)
	MARK1	microtubule affinity regulating kinase 1(MARK1)
	MAPK8	mitogen-activated protein kinase 8(MAPK8)
	MAP3K13	mitogen-activated protein kinase kinase kinase 13(MAP3K13)
	PAK2	p21 (RAC1) activated kinase 2(PAK2)
	PRKCB	protein kinase C beta(PRKCB)
	PRKCE	protein kinase C epsilon(PRKCE)
	PDK3	pyruvate dehydrogenase kinase 3(PDK3)
	RPS6KA5	ribosomal protein S6 kinase A5(RPS6KA5)
	RPS6KB1	ribosomal protein S6 kinase B1(RPS6KB1)
	STK32A	serine/threonine kinase 32A(STK32A)
	STK39	serine/threonine kinase 39(STK39)
	STK4	serine/threonine kinase 4(STK4)
	TTBK2	tau tubulin kinase 2(TTBK2)
	TGFBR1	transforming growth factor beta receptor 1(TGFBR1)
	TGFBR2	transforming growth factor beta receptor 2(TGFBR2)
	ULK2	unc-51 like autophagy activating kinase 2(ULK2)
