# Supplementary material for: microRNA-guided immunity against respiratory virus infection in human and mouse lung cells
Source: Biol Open. 2024 Jun 17;13(6):bio060172. doi: 10.1242/bio.060172 (PMC11212637; doi:10.1242/bio.060172)
Supplement: Table S10. The GO analysis of genes that can be dysregulated by HPIV infection in mouse lungs [file biolopen-13-060172-TableS10.xlsx]

## Sheet: Table S10
Supplementary Table S10. The GO analysis of genes that can be dysregulated by HPIV infection in mouse lungs
The genes targeted by more than 3 miRNAs among miRNAs with multiple targets sites (≥10) on HPIV genome and its complementary strand were defined as the genes that can be dysregulated by HPIV infection.
The top 10 GO terms and gene lists were shown.
GO term	OFFICIAL_GENE_SYMBOL	GENE NAME
regulation of transcription from RNA polymerase II promoter	Aebp2	AE binding protein 2(Aebp2)
	Arid1b	AT rich interactive domain 1B (SWI-like)(Arid1b)
	Arid2	AT rich interactive domain 2 (ARID, RFX-like)(Arid2)
	Arid3a	AT rich interactive domain 3A (BRIGHT-like)(Arid3a)
	Arid5a	AT rich interactive domain 5A (MRF1-like)(Arid5a)
	Bcl7a	B cell CLL/lymphoma 7A(Bcl7a)
	Bcl11b	B cell leukemia/lymphoma 11B(Bcl11b)
	Bcl6	B cell leukemia/lymphoma 6(Bcl6)
	Bach2	BTB and CNC homology, basic leucine zipper transcription factor 2(Bach2)
	Ctbp2	C-terminal binding protein 2(Ctbp2)
	Cggbp1	CGG triplet repeat binding protein 1(Cggbp1)
	Ctdsp1	CTD (carboxy-terminal domain, RNA polymerase II, polypeptide A) small phosphatase 1(Ctdsp1)
	Elf4	E74-like factor 4 (ets domain transcription factor)(Elf4)
	Elk4	ELK4, member of ETS oncogene family(Elk4)
	Erf	Ets2 repressor factor(Erf)
	Fli1	Friend leukemia integration 1(Fli1)
	Gabpa	GA repeat binding protein, alpha(Gabpa)
	Gata4	GATA binding protein 4(Gata4)
	Gata6	GATA binding protein 6(Gata6)
	Gli2	GLI-Kruppel family member GLI2(Gli2)
	Gli3	GLI-Kruppel family member GLI3(Gli3)
	Ikzf2	IKAROS family zinc finger 2(Ikzf2)
	Ikzf4	IKAROS family zinc finger 4(Ikzf4)
	Isl1	ISL1 transcription factor, LIM/homeodomain(Isl1)
	Irx4	Iroquois homeobox 4(Irx4)
	Jdp2	Jun dimerization protein 2(Jdp2)
	Kdm3b	KDM3B lysine (K)-specific demethylase 3B(Kdm3b)
	Kti12	KTI12 homolog, chromatin associated(Kti12)
	Klf10	Kruppel-like factor 10(Klf10)
	Klf11	Kruppel-like factor 11(Klf11)
	Klf12	Kruppel-like factor 12(Klf12)
	Klf13	Kruppel-like factor 13(Klf13)
	Klf2	Kruppel-like factor 2 (lung)(Klf2)
	Klf3	Kruppel-like factor 3 (basic)(Klf3)
	Klf4	Kruppel-like factor 4 (gut)(Klf4)
	Klf7	Kruppel-like factor 7 (ubiquitous)(Klf7)
	Klf9	Kruppel-like factor 9(Klf9)
	Meis1	Meis homeobox 1(Meis1)
	Meis2	Meis homeobox 2(Meis2)
	Nipbl	NIPBL cohesin loading factor(Nipbl)
	Nkx2-1	NK2 homeobox 1(Nkx2-1)
	Nkx3-1	NK3 homeobox 1(Nkx3-1)
	Nkx6-2	NK6 homeobox 2(Nkx6-2)
	Psip1	PC4 and SFRS1 interacting protein 1(Psip1)
	Pdlim1	PDZ and LIM domain 1 (elfin)(Pdlim1)
	Phf8	PHD finger protein 8(Phf8)
	Pou2f1	POU domain, class 2, transcription factor 1(Pou2f1)
	Pou3f2	POU domain, class 3, transcription factor 2(Pou3f2)
	Rad21	RAD21 cohesin complex component(Rad21)
	Rora	RAR-related orphan receptor alpha(Rora)
	Rorb	RAR-related orphan receptor beta(Rorb)
	Rcor1	REST corepressor 1(Rcor1)
	2610008E11Rik	RIKEN cDNA 2610008E11 gene(2610008E11Rik)
	2610021A01Rik	RIKEN cDNA 2610021A01 gene(2610021A01Rik)
	A430033K04Rik	RIKEN cDNA A430033K04 gene(A430033K04Rik)
	Sos1	SOS Ras/Rac guanine nucleotide exchange factor 1(Sos1)
	Sox10	SRY (sex determining region Y)-box 10(Sox10)
	Sox11	SRY (sex determining region Y)-box 11(Sox11)
	Sox12	SRY (sex determining region Y)-box 12(Sox12)
	Sox5	SRY (sex determining region Y)-box 5(Sox5)
	Sox6	SRY (sex determining region Y)-box 6(Sox6)
	Smarcal1	SWI/SNF related matrix associated, actin dependent regulator of chromatin, subfamily a-like 1(Smarcal1)
	Smarca4	SWI/SNF related, matrix associated, actin dependent regulator of chromatin, subfamily a, member 4(Smarca4)
	Sp2	Sp2 transcription factor(Sp2)
	Tbx20	T-box 20(Tbx20)
	Tbx22	T-box 22(Tbx22)
	Tbx5	T-box 5(Tbx5)
	Tbx6	T-box 6(Tbx6)
	Taf5l	TATA-box binding protein associated factor 5 like(Taf5l)
	Tead1	TEA domain family member 1(Tead1)
	Tsc22d2	TSC22 domain family, member 2(Tsc22d2)
	Atf1	activating transcription factor 1(Atf1)
	Atf2	activating transcription factor 2(Atf2)
	Atf6	activating transcription factor 6(Atf6)
	App	amyloid beta (A4) precursor protein(App)
	Ar	androgen receptor(Ar)
	Alx4	aristaless-like homeobox 4(Alx4)
	Arrb1	arrestin, beta 1(Arrb1)
	Ahr	aryl-hydrocarbon receptor(Ahr)
	Atxn7	ataxin 7(Atxn7)
	Bhlha9	basic helix-loop-helix family, member a9(Bhlha9)
	Bhlhe22	basic helix-loop-helix family, member e22(Bhlhe22)
	Creb1	cAMP responsive element binding protein 1(Creb1)
	Creb3l2	cAMP responsive element binding protein 3-like 2(Creb3l2)
	Crem	cAMP responsive element modulator(Crem)
	Carf	calcium response factor(Carf)
	Cask	calcium/calmodulin-dependent serine protein kinase (MAGUK family)(Cask)
	Cdc5l	cell division cycle 5-like (S. pombe)(Cdc5l)
	Cdc73	cell division cycle 73, Paf1/RNA polymerase II complex component(Cdc73)
	Chd1	chromodomain helicase DNA binding protein 1(Chd1)
	Clock	circadian locomotor output cycles kaput(Clock)
	Cul3	cullin 3(Cul3)
	Cux1	cut-like homeobox 1(Cux1)
	Ccnc	cyclin C(Ccnc)
	Ccnt2	cyclin T2(Ccnt2)
	Csrnp2	cysteine-serine-rich nuclear protein 2(Csrnp2)
	Dach1	dachshund family transcription factor 1(Dach1)
	Dpf3	double PHD fingers 3(Dpf3)
	Egr3	early growth response 3(Egr3)
	Elp4	elongator acetyltransferase complex subunit 4(Elp4)
	Esr1	estrogen receptor 1 (alpha)(Esr1)
	Esr2	estrogen receptor 2 (beta)(Esr2)
	Esrrb	estrogen related receptor, beta(Esrrb)
	Esrrg	estrogen-related receptor gamma(Esrrg)
	Ehf	ets homologous factor(Ehf)
	Etv1	ets variant 1(Etv1)
	Etv3	ets variant 3(Etv3)
	Evx2	even-skipped homeobox 2(Evx2)
	Fubp1	far upstream element (FUSE) binding protein 1(Fubp1)
	Foxa1	forkhead box A1(Foxa1)
	Foxe1	forkhead box E1(Foxe1)
	Foxf2	forkhead box F2(Foxf2)
	Foxi1	forkhead box I1(Foxi1)
	Foxo3	forkhead box O3(Foxo3)
	Foxp1	forkhead box P1(Foxp1)
	Glo1	glyoxalase 1(Glo1)
	Grhl2	grainyhead like transcription factor 2(Grhl2)
	Hand1	heart and neural crest derivatives expressed 1(Hand1)
	Hsf2	heat shock factor 2(Hsf2)
	Hlf	hepatic leukemia factor(Hlf)
	Hmgb1	high mobility group box 1(Hmgb1)
	Hdx	highly divergent homeobox(Hdx)
	Hdac3	histone deacetylase 3(Hdac3)
	Hoxa11	homeobox A11(Hoxa11)
	Hoxa3	homeobox A3(Hoxa3)
	Hoxa9	homeobox A9(Hoxa9)
	Hoxb9	homeobox B9(Hoxb9)
	Hoxc8	homeobox C8(Hoxc8)
	Hoxd4	homeobox D4(Hoxd4)
	Homez	homeodomain leucine zipper-encoding gene(Homez)
	Hivep1	human immunodeficiency virus type I enhancer binding protein 1(Hivep1)
	Inhba	inhibin beta-A(Inhba)
	Ifnar2	interferon (alpha and beta) receptor 2(Ifnar2)
	Irf6	interferon regulatory factor 6(Irf6)
	Jade1	jade family PHD finger 1(Jade1)
	Jade2	jade family PHD finger 2(Jade2)
	Jmy	junction-mediating and regulatory protein(Jmy)
	Lcor	ligand dependent nuclear receptor corepressor(Lcor)
	Lpin1	lipin 1(Lpin1)
	Lyl1	lymphoblastomic leukemia 1(Lyl1)
	Kdm2a	lysine (K)-specific demethylase 2A(Kdm2a)
	Kdm2b	lysine (K)-specific demethylase 2B(Kdm2b)
	Kdm7a	lysine (K)-specific demethylase 7A(Kdm7a)
	Mamld1	mastermind-like domain containing 1(Mamld1)
	Med12l	mediator complex subunit 12-like(Med12l)
	Med13	mediator complex subunit 13(Med13)
	Med14	mediator complex subunit 14(Med14)
	Med20	mediator complex subunit 20(Med20)
	Med9	mediator complex subunit 9(Med9)
	Mtf1	metal response element binding transcription factor 1(Mtf1)
	Mecp2	methyl CpG binding protein 2(Mecp2)
	Mycs	myc-like oncogene, s-myc protein(Mycs)
	Myt1	myelin transcription factor 1(Myt1)
	Myt1l	myelin transcription factor 1-like(Myt1l)
	Mef2c	myocyte enhancer factor 2C(Mef2c)
	Mef2d	myocyte enhancer factor 2D(Mef2d)
	Npas3	neuronal PAS domain protein 3(Npas3)
	Notch1	notch 1(Notch1)
	Nucks1	nuclear casein kinase and cyclin-dependent kinase substrate 1(Nucks1)
	Nfia	nuclear factor I/A(Nfia)
	Nfib	nuclear factor I/B(Nfib)
	Nfic	nuclear factor I/C(Nfic)
	Nfix	nuclear factor I/X(Nfix)
	Nfat5	nuclear factor of activated T cells 5(Nfat5)
	Nfatc3	nuclear factor of activated T cells, cytoplasmic, calcineurin dependent 3(Nfatc3)
	Nrip1	nuclear receptor interacting protein 1(Nrip1)
	Nr1h4	nuclear receptor subfamily 1, group H, member 4(Nr1h4)
	Nr2c1	nuclear receptor subfamily 2, group C, member 1(Nr2c1)
	Nr2c2	nuclear receptor subfamily 2, group C, member 2(Nr2c2)
	Nr4a3	nuclear receptor subfamily 4, group A, member 3(Nr4a3)
	Nr5a2	nuclear receptor subfamily 5, group A, member 2(Nr5a2)
	Nfya	nuclear transcription factor-Y alpha(Nfya)
	Nacc2	nucleus accumbens associated 2, BEN and BTB (POZ) domain containing(Nacc2)
	Onecut1	one cut domain, family member 1(Onecut1)
	Onecut2	one cut domain, family member 2(Onecut2)
	Pax6	paired box 6(Pax6)
	Pax8	paired box 8(Pax8)
	Pax9	paired box 9(Pax9)
	Prrx1	paired related homeobox 1(Prrx1)
	Ptafr	platelet-activating factor receptor(Ptafr)
	Phip	pleckstrin homology domain interacting protein(Phip)
	Plagl2	pleiomorphic adenoma gene-like 2(Plagl2)
	Pcgf3	polycomb group ring finger 3(Pcgf3)
	Pbx1	pre B cell leukemia homeobox 1(Pbx1)
	Gm14295	predicted gene 14295(Gm14295)
	Gm14399	predicted gene 14399(Gm14399)
	Gm14434	predicted gene 14434(Gm14434)
	Gm15446	predicted gene 15446(Gm15446)
	Gm2007	predicted gene 2007(Gm2007)
	Gm2026	predicted gene 2026(Gm2026)
	Gm4631	predicted gene 4631(Gm4631)
	Gm4724	predicted gene 4724(Gm4724)
	Gm6710	predicted gene 6710(Gm6710)
	Gm6871	predicted gene 6871(Gm6871)
	Prox1	prospero homeobox 1(Prox1)
	Prox2	prospero homeobox 2(Prox2)
	Pias1	protein inhibitor of activated STAT 1(Pias1)
	Pura	purine rich element binding protein A(Pura)
	Purb	purine rich element binding protein B(Purb)
	Purg	purine-rich element binding protein G(Purg)
	Rreb1	ras responsive element binding protein 1(Rreb1)
	Rbpj	recombination signal binding protein for immunoglobulin kappa J region(Rbpj)
	Rsl1	regulator of sex limited protein 1(Rsl1)
	Rfx3	regulatory factor X, 3 (influences HLA class II expression)(Rfx3)
	Rfx7	regulatory factor X, 7(Rfx7)
	Rel	reticuloendotheliosis oncogene(Rel)
	Runx1	runt related transcription factor 1(Runx1)
	Runx2	runt related transcription factor 2(Runx2)
	Runx3	runt related transcription factor 3(Runx3)
	Safb	scaffold attachment factor B(Safb)
	Stat2	signal transducer and activator of transcription 2(Stat2)
	Six4	sine oculis-related homeobox 4(Six4)
	Sim1	single-minded family bHLH transcription factor 1(Sim1)
	Sall3	spalt like transcription factor 3(Sall3)
	Satb1	special AT-rich sequence binding protein 1(Satb1)
	Satb2	special AT-rich sequence binding protein 2(Satb2)
	Stox2	storkhead box 2(Stox2)
	Thrb	thyroid hormone receptor beta(Thrb)
	Tef	thyrotroph embryonic factor(Tef)
	Trak2	trafficking protein, kinesin binding 2(Trak2)
	Sp1	trans-acting transcription factor 1(Sp1)
	Sp4	trans-acting transcription factor 4(Sp4)
	Sp8	trans-acting transcription factor 8(Sp8)
	Tcf12	transcription factor 12(Tcf12)
	Tcf20	transcription factor 20(Tcf20)
	Tcf4	transcription factor 4(Tcf4)
	Tfap2b	transcription factor AP-2 beta(Tfap2b)
	Tfap2a	transcription factor AP-2, alpha(Tfap2a)
	Tfcp2l1	transcription factor CP2-like 1(Tfcp2l1)
	Tfdp2	transcription factor Dp 2(Tfdp2)
	Trps1	transcriptional repressor GATA binding 1(Trps1)
	Tle1	transducin-like enhancer of split 1(Tle1)
	Mdm4	transformed mouse 3T3 cell double minute 4(Mdm4)
	Twist1	twist basic helix-loop-helix transcription factor 1(Twist1)
	Rela	v-rel reticuloendotheliosis viral oncogene homolog A (avian)(Rela)
	Vgll3	vestigial like family member 3(Vgll3)
	Zeb2	zinc finger E-box binding homeobox 2(Zeb2)
	Zscan29	zinc finger SCAN domains 29(Zscan29)
	Zbtb1	zinc finger and BTB domain containing 1(Zbtb1)
	Zbtb20	zinc finger and BTB domain containing 20(Zbtb20)
	Zbtb25	zinc finger and BTB domain containing 25(Zbtb25)
	Zbtb34	zinc finger and BTB domain containing 34(Zbtb34)
	Zbtb37	zinc finger and BTB domain containing 37(Zbtb37)
	Zbtb43	zinc finger and BTB domain containing 43(Zbtb43)
	Zbtb46	zinc finger and BTB domain containing 46(Zbtb46)
	Zbtb9	zinc finger and BTB domain containing 9(Zbtb9)
	Zscan22	zinc finger and SCAN domain containing 22(Zscan22)
	Zfhx3	zinc finger homeobox 3(Zfhx3)
	Zfhx4	zinc finger homeodomain 4(Zfhx4)
	Zfp114	zinc finger protein 114(Zfp114)
	Zfp119a	zinc finger protein 119a(Zfp119a)
	Zfp128	zinc finger protein 128(Zfp128)
	Zfp148	zinc finger protein 148(Zfp148)
	Zfp182	zinc finger protein 182(Zfp182)
	Zfp2	zinc finger protein 2(Zfp2)
	Zfp202	zinc finger protein 202(Zfp202)
	Zfp236	zinc finger protein 236(Zfp236)
	Zfp281	zinc finger protein 281(Zfp281)
	Zfp292	zinc finger protein 292(Zfp292)
	Zfp30	zinc finger protein 30(Zfp30)
	Zfp329	zinc finger protein 329(Zfp329)
	Zfp334	zinc finger protein 334(Zfp334)
	Zfp345	zinc finger protein 345(Zfp345)
	Zfp367	zinc finger protein 367(Zfp367)
	Zfp386	zinc finger protein 386 (Kruppel-like)(Zfp386)
	Zfp39	zinc finger protein 39(Zfp39)
	Zfp397	zinc finger protein 397(Zfp397)
	Zfp398	zinc finger protein 398(Zfp398)
	Zfp40	zinc finger protein 40(Zfp40)
	Zfp445	zinc finger protein 445(Zfp445)
	Zfp449	zinc finger protein 449(Zfp449)
	Zfp457	zinc finger protein 457(Zfp457)
	Zfp459	zinc finger protein 459(Zfp459)
	Zfp551	zinc finger protein 551(Zfp551)
	Zfp558	zinc finger protein 558(Zfp558)
	Zfp563	zinc finger protein 563(Zfp563)
	Zfp599	zinc finger protein 599(Zfp599)
	Zfp606	zinc finger protein 606(Zfp606)
	Zfp609	zinc finger protein 609(Zfp609)
	Zfp612	zinc finger protein 612(Zfp612)
	Zfp616	zinc finger protein 616(Zfp616)
	Zfp617	zinc finger protein 617(Zfp617)
	Zfp641	zinc finger protein 641(Zfp641)
	Zfp652	zinc finger protein 652(Zfp652)
	Zfp654	zinc finger protein 654(Zfp654)
	Zfp704	zinc finger protein 704(Zfp704)
	Zfp709	zinc finger protein 709(Zfp709)
	Zfp799	zinc finger protein 799(Zfp799)
	Zfp81	zinc finger protein 81(Zfp81)
	Zfp825	zinc finger protein 825(Zfp825)
	Zfp84	zinc finger protein 84(Zfp84)
	Zfp846	zinc finger protein 846(Zfp846)
	Zfp85	zinc finger protein 85(Zfp85)
	Zfp871	zinc finger protein 871(Zfp871)
	Zfp873	zinc finger protein 873(Zfp873)
	Zfp92	zinc finger protein 92(Zfp92)
	Zfp930	zinc finger protein 930(Zfp930)
	Zfp932	zinc finger protein 932(Zfp932)
	Zfp933	zinc finger protein 933(Zfp933)
	Zfp955b	zinc finger protein 955B(Zfp955b)
	Zfp964	zinc finger protein 964(Zfp964)
	Zkscan17	zinc finger with KRAB and SCAN domains 17(Zkscan17)
	Zkscan8	zinc finger with KRAB and SCAN domains 8(Zkscan8)
	Zmiz1	zinc finger, MIZ-type containing 1(Zmiz1)
	Zmiz2	zinc finger, MIZ-type containing 2(Zmiz2)
	Zzz3	zinc finger, ZZ domain containing 3(Zzz3)
	Zhx3	zinc fingers and homeoboxes 3(Zhx3)
positive regulation of transcription from RNA polymerase II promoter	Asxl2	ASXL transcriptional regulator 2(Asxl2)
	Asxl3	ASXL transcriptional regulator 3(Asxl3)
	Arid2	AT rich interactive domain 2 (ARID, RFX-like)(Arid2)
	Arid3a	AT rich interactive domain 3A (BRIGHT-like)(Arid3a)
	Arid5a	AT rich interactive domain 5A (MRF1-like)(Arid5a)
	Atrx	ATRX, chromatin remodeler(Atrx)
	Bcl11b	B cell leukemia/lymphoma 11B(Bcl11b)
	Ctbp2	C-terminal binding protein 2(Ctbp2)
	Cebpz	CCAAT/enhancer binding protein zeta(Cebpz)
	Cd28	CD28 antigen(Cd28)
	Cd40	CD40 antigen(Cd40)
	Crtc1	CREB regulated transcription coactivator 1(Crtc1)
	Dhx36	DEAH (Asp-Glu-Ala-His) box polypeptide 36(Dhx36)
	Dot1l	DOT1-like, histone H3 methyltransferase (S. cerevisiae)(Dot1l)
	Elf4	E74-like factor 4 (ets domain transcription factor)(Elf4)
	Elk4	ELK4, member of ETS oncogene family(Elk4)
	Flt3l	FMS-like tyrosine kinase 3 ligand(Flt3l)
	Fli1	Friend leukemia integration 1(Fli1)
	Gabpa	GA repeat binding protein, alpha(Gabpa)
	Gabpb2	GA repeat binding protein, beta 2(Gabpb2)
	Gata4	GATA binding protein 4(Gata4)
	Gata6	GATA binding protein 6(Gata6)
	Gpbp1	GC-rich promoter binding protein 1(Gpbp1)
	Gli2	GLI-Kruppel family member GLI2(Gli2)
	Gli3	GLI-Kruppel family member GLI3(Gli3)
	Ikzf2	IKAROS family zinc finger 2(Ikzf2)
	Ikzf4	IKAROS family zinc finger 4(Ikzf4)
	Isl1	ISL1 transcription factor, LIM/homeodomain(Isl1)
	Ihh	Indian hedgehog(Ihh)
	Kat2b	K(lysine) acetyltransferase 2B(Kat2b)
	Klf10	Kruppel-like factor 10(Klf10)
	Klf12	Kruppel-like factor 12(Klf12)
	Klf13	Kruppel-like factor 13(Klf13)
	Klf2	Kruppel-like factor 2 (lung)(Klf2)
	Klf4	Kruppel-like factor 4 (gut)(Klf4)
	Klf7	Kruppel-like factor 7 (ubiquitous)(Klf7)
	Klf9	Kruppel-like factor 9(Klf9)
	Meis1	Meis homeobox 1(Meis1)
	Meis2	Meis homeobox 2(Meis2)
	Nipbl	NIPBL cohesin loading factor(Nipbl)
	Nkx2-1	NK2 homeobox 1(Nkx2-1)
	Nkx3-1	NK3 homeobox 1(Nkx3-1)
	Nme2	NME/NM23 nucleoside diphosphate kinase 2(Nme2)
	Psip1	PC4 and SFRS1 interacting protein 1(Psip1)
	Phf8	PHD finger protein 8(Phf8)
	Pou2f1	POU domain, class 2, transcription factor 1(Pou2f1)
	Pou3f2	POU domain, class 3, transcription factor 2(Pou3f2)
	Rora	RAR-related orphan receptor alpha(Rora)
	Rorb	RAR-related orphan receptor beta(Rorb)
	S100a10	S100 calcium binding protein A10 (calpactin)(S100a10)
	Smyd3	SET and MYND domain containing 3(Smyd3)
	Sox10	SRY (sex determining region Y)-box 10(Sox10)
	Sox11	SRY (sex determining region Y)-box 11(Sox11)
	Sox12	SRY (sex determining region Y)-box 12(Sox12)
	Sox6	SRY (sex determining region Y)-box 6(Sox6)
	Smarca4	SWI/SNF related, matrix associated, actin dependent regulator of chromatin, subfamily a, member 4(Smarca4)
	Smarca5	SWI/SNF related, matrix associated, actin dependent regulator of chromatin, subfamily a, member 5(Smarca5)
	Tbx20	T-box 20(Tbx20)
	Tbx5	T-box 5(Tbx5)
	Tbx6	T-box 6(Tbx6)
	Tbk1	TANK-binding kinase 1(Tbk1)
	Tead1	TEA domain family member 1(Tead1)
	Traf6	TNF receptor-associated factor 6(Traf6)
	Wwp2	WW domain containing E3 ubiquitin protein ligase 2(Wwp2)
	Ablim1	actin-binding LIM protein 1(Ablim1)
	Atf1	activating transcription factor 1(Atf1)
	Atf2	activating transcription factor 2(Atf2)
	Atf6	activating transcription factor 6(Atf6)
	Akirin1	akirin 1(Akirin1)
	App	amyloid beta (A4) precursor protein(App)
	Ar	androgen receptor(Ar)
	Ago2	argonaute RISC catalytic subunit 2(Ago2)
	Alx4	aristaless-like homeobox 4(Alx4)
	Armcx3	armadillo repeat containing, X-linked 3(Armcx3)
	Arrb1	arrestin, beta 1(Arrb1)
	Ahr	aryl-hydrocarbon receptor(Ahr)
	Atxn1	ataxin 1(Atxn1)
	Atxn7	ataxin 7(Atxn7)
	Bmp3	bone morphogenetic protein 3(Bmp3)
	Bmpr2	bone morphogenetic protein receptor, type II (serine/threonine kinase)(Bmpr2)
	Baz1b	bromodomain adjacent to zinc finger domain, 1B(Baz1b)
	Creb1	cAMP responsive element binding protein 1(Creb1)
	Creb3l2	cAMP responsive element binding protein 3-like 2(Creb3l2)
	Crem	cAMP responsive element modulator(Crem)
	Chp2	calcineurin-like EF hand protein 2(Chp2)
	Calcoco1	calcium binding and coiled coil domain 1(Calcoco1)
	Carf	calcium response factor(Carf)
	Cask	calcium/calmodulin-dependent serine protein kinase (MAGUK family)(Cask)
	Casz1	castor zinc finger 1(Casz1)
	Cdon	cell adhesion molecule-related/down-regulated by oncogenes(Cdon)
	Cdc5l	cell division cycle 5-like (S. pombe)(Cdc5l)
	Cx3cl1	chemokine (C-X3-C motif) ligand 1(Cx3cl1)
	Chd7	chromodomain helicase DNA binding protein 7(Chd7)
	Clock	circadian locomotor output cycles kaput(Clock)
	Cir1	corepressor interacting with RBPJ, 1(Cir1)
	Ccnc	cyclin C(Ccnc)
	Ccnt2	cyclin T2(Ccnt2)
	Csrnp2	cysteine-serine-rich nuclear protein 2(Csrnp2)
	Dab2ip	disabled 2 interacting protein(Dab2ip)
	Dpf3	double PHD fingers 3(Dpf3)
	Egr3	early growth response 3(Egr3)
	Eng	endoglin(Eng)
	Egfr	epidermal growth factor receptor(Egfr)
	Esr1	estrogen receptor 1 (alpha)(Esr1)
	Esr2	estrogen receptor 2 (beta)(Esr2)
	Esrrb	estrogen related receptor, beta(Esrrb)
	Esrrg	estrogen-related receptor gamma(Esrrg)
	Ehf	ets homologous factor(Ehf)
	Etv1	ets variant 1(Etv1)
	Fgf1	fibroblast growth factor 1(Fgf1)
	Fgf10	fibroblast growth factor 10(Fgf10)
	Foxa1	forkhead box A1(Foxa1)
	Foxf2	forkhead box F2(Foxf2)
	Foxi1	forkhead box I1(Foxi1)
	Foxo3	forkhead box O3(Foxo3)
	Foxp1	forkhead box P1(Foxp1)
	Fhl5	four and a half LIM domains 5(Fhl5)
	Gtf2a1	general transcription factor II A, 1(Gtf2a1)
	Gdnf	glial cell line derived neurotrophic factor(Gdnf)
	Grhl2	grainyhead like transcription factor 2(Grhl2)
	Hand1	heart and neural crest derivatives expressed 1(Hand1)
	Hsf2	heat shock factor 2(Hsf2)
	Hlf	hepatic leukemia factor(Hlf)
	Hnrnpd	heterogeneous nuclear ribonucleoprotein D(Hnrnpd)
	Hnrnpu	heterogeneous nuclear ribonucleoprotein U(Hnrnpu)
	Hmga2	high mobility group AT-hook 2(Hmga2)
	Hmgb1	high mobility group box 1(Hmgb1)
	Hdac3	histone deacetylase 3(Hdac3)
	Hoxa9	homeobox A9(Hoxa9)
	Hoxb9	homeobox B9(Hoxb9)
	Hoxd4	homeobox D4(Hoxd4)
	Hipk2	homeodomain interacting protein kinase 2(Hipk2)
	Hivep1	human immunodeficiency virus type I enhancer binding protein 1(Hivep1)
	Inhba	inhibin beta-A(Inhba)
	Ikbkb	inhibitor of kappaB kinase beta(Ikbkb)
	Ikbkg	inhibitor of kappaB kinase gamma(Ikbkg)
	Igf1	insulin-like growth factor 1(Igf1)
	Ifi203	interferon activated gene 203(Ifi203)
	Irf6	interferon regulatory factor 6(Irf6)
	Ift74	intraflagellar transport 74(Ift74)
	Jmjd6	jumonji domain containing 6(Jmjd6)
	Jup	junction plakoglobin(Jup)
	Lif	leukemia inhibitory factor(Lif)
	Lpin1	lipin 1(Lpin1)
	Kmt2a	lysine (K)-specific methyltransferase 2A(Kmt2a)
	Mcf2l	mcf.2 transforming sequence-like(Mcf2l)
	Med12l	mediator complex subunit 12-like(Med12l)
	Med13	mediator complex subunit 13(Med13)
	Med14	mediator complex subunit 14(Med14)
	Mc1r	melanocortin 1 receptor(Mc1r)
	Mtf1	metal response element binding transcription factor 1(Mtf1)
	Mtf2	metal response element binding transcription factor 2(Mtf2)
	Macc1	metastasis associated in colon cancer 1(Macc1)
	Mecp2	methyl CpG binding protein 2(Mecp2)
	Mavs	mitochondrial antiviral signaling protein(Mavs)
	Mycs	myc-like oncogene, s-myc protein(Mycs)
	Myt1	myelin transcription factor 1(Myt1)
	Myt1l	myelin transcription factor 1-like(Myt1l)
	Mef2c	myocyte enhancer factor 2C(Mef2c)
	Mef2d	myocyte enhancer factor 2D(Mef2d)
	Myo6	myosin VI(Myo6)
	Naca	nascent polypeptide-associated complex alpha polypeptide(Naca)
	Notch1	notch 1(Notch1)
	Nucks1	nuclear casein kinase and cyclin-dependent kinase substrate 1(Nucks1)
	Nfia	nuclear factor I/A(Nfia)
	Nfib	nuclear factor I/B(Nfib)
	Nfic	nuclear factor I/C(Nfic)
	Nfix	nuclear factor I/X(Nfix)
	Nfat5	nuclear factor of activated T cells 5(Nfat5)
	Nfatc3	nuclear factor of activated T cells, cytoplasmic, calcineurin dependent 3(Nfatc3)
	Ncoa1	nuclear receptor coactivator 1(Ncoa1)
	Ncoa2	nuclear receptor coactivator 2(Ncoa2)
	Nrip1	nuclear receptor interacting protein 1(Nrip1)
	Nr1h4	nuclear receptor subfamily 1, group H, member 4(Nr1h4)
	Nr2c2	nuclear receptor subfamily 2, group C, member 2(Nr2c2)
	Nr4a3	nuclear receptor subfamily 4, group A, member 3(Nr4a3)
	Nr5a2	nuclear receptor subfamily 5, group A, member 2(Nr5a2)
	Nfya	nuclear transcription factor-Y alpha(Nfya)
	Ncl	nucleolin(Ncl)
	Npm1	nucleophosmin 1(Npm1)
	Onecut1	one cut domain, family member 1(Onecut1)
	Onecut2	one cut domain, family member 2(Onecut2)
	Pax6	paired box 6(Pax6)
	Pax8	paired box 8(Pax8)
	Pax9	paired box 9(Pax9)
	Prrx1	paired related homeobox 1(Prrx1)
	Ptms	parathymosin(Ptms)
	Ppargc1b	peroxisome proliferative activated receptor, gamma, coactivator 1 beta(Ppargc1b)
	Pid1	phosphotyrosine interaction domain containing 1(Pid1)
	Phip	pleckstrin homology domain interacting protein(Phip)
	Plag1	pleiomorphic adenoma gene 1(Plag1)
	Plagl2	pleiomorphic adenoma gene-like 2(Plagl2)
	Parp1	poly (ADP-ribose) polymerase family, member 1(Parp1)
	Pbx1	pre B cell leukemia homeobox 1(Pbx1)
	Prox1	prospero homeobox 1(Prox1)
	Ppp3ca	protein phosphatase 3, catalytic subunit, alpha isoform(Ppp3ca)
	Pygo1	pygopus 1(Pygo1)
	Rreb1	ras responsive element binding protein 1(Rreb1)
	Rbpj	recombination signal binding protein for immunoglobulin kappa J region(Rbpj)
	Rprd1b	regulation of nuclear pre-mRNA domain containing 1B(Rprd1b)
	Rfx3	regulatory factor X, 3 (influences HLA class II expression)(Rfx3)
	Rsf1	remodeling and spacing factor 1(Rsf1)
	Rel	reticuloendotheliosis oncogene(Rel)
	Rps6ka3	ribosomal protein S6 kinase polypeptide 3(Rps6ka3)
	Rps6ka5	ribosomal protein S6 kinase, polypeptide 5(Rps6ka5)
	Runx1	runt related transcription factor 1(Runx1)
	Runx2	runt related transcription factor 2(Runx2)
	Safb	scaffold attachment factor B(Safb)
	Stat2	signal transducer and activator of transcription 2(Stat2)
	Six4	sine oculis-related homeobox 4(Six4)
	Ssbp2	single-stranded DNA binding protein 2(Ssbp2)
	Ski	ski sarcoma viral oncogene homolog (avian)(Ski)
	Sumo2	small ubiquitin-like modifier 2(Sumo2)
	Slc11a1	solute carrier family 11 (proton-coupled divalent metal ion transporters), member 1(Slc11a1)
	Slc30a9	solute carrier family 30 (zinc transporter), member 9(Slc30a9)
	Slc9a1	solute carrier family 9 (sodium/hydrogen exchanger), member 1(Slc9a1)
	Satb2	special AT-rich sequence binding protein 2(Satb2)
	S1pr1	sphingosine-1-phosphate receptor 1(S1pr1)
	Sfpq	splicing factor proline/glutamine rich (polypyrimidine tract binding protein associated)(Sfpq)
	Stox2	storkhead box 2(Stox2)
	Strn3	striatin, calmodulin binding protein 3(Strn3)
	Tet2	tet methylcytosine dioxygenase 2(Tet2)
	Thrb	thyroid hormone receptor beta(Thrb)
	Tef	thyrotroph embryonic factor(Tef)
	Tlr4	toll-like receptor 4(Tlr4)
	Sp1	trans-acting transcription factor 1(Sp1)
	Tcf12	transcription factor 12(Tcf12)
	Tcf20	transcription factor 20(Tcf20)
	Tcf4	transcription factor 4(Tcf4)
	Tfap2b	transcription factor AP-2 beta(Tfap2b)
	Tfap2a	transcription factor AP-2, alpha(Tfap2a)
	Tfdp2	transcription factor Dp 2(Tfdp2)
	Tfr2	transferrin receptor 2(Tfr2)
	Mdm4	transformed mouse 3T3 cell double minute 4(Mdm4)
	Twist1	twist basic helix-loop-helix transcription factor 1(Twist1)
	Ube3a	ubiquitin protein ligase E3A(Ube3a)
	Raf1	v-raf-leukemia viral oncogene 1(Raf1)
	Rela	v-rel reticuloendotheliosis viral oncogene homolog A (avian)(Rela)
	Vdr	vitamin D (1,25-dihydroxyvitamin D3) receptor(Vdr)
	Wnt2	wingless-type MMTV integration site family, member 2(Wnt2)
	Wnt5a	wingless-type MMTV integration site family, member 5A(Wnt5a)
	Zeb2	zinc finger E-box binding homeobox 2(Zeb2)
	Zbtb38	zinc finger and BTB domain containing 38(Zbtb38)
	Zfhx3	zinc finger homeobox 3(Zfhx3)
	Zfp148	zinc finger protein 148(Zfp148)
	Zfp292	zinc finger protein 292(Zfp292)
	Zfp609	zinc finger protein 609(Zfp609)
	Zfp827	zinc finger protein 827(Zfp827)
	Zfp91	zinc finger protein 91(Zfp91)
	Zmiz1	zinc finger, MIZ-type containing 1(Zmiz1)
	Zmiz2	zinc finger, MIZ-type containing 2(Zmiz2)
positive regulation of transcription, DNA-templated	Arid1b	AT rich interactive domain 1B (SWI-like)(Arid1b)
	Bcl10	B cell leukemia/lymphoma 10(Bcl10)
	Bambi	BMP and activin membrane-bound inhibitor(Bambi)
	Cd38	CD38 antigen(Cd38)
	Cdk5rap2	CDK5 regulatory subunit associated protein 2(Cdk5rap2)
	Elf4	E74-like factor 4 (ets domain transcription factor)(Elf4)
	Fli1	Friend leukemia integration 1(Fli1)
	Gata4	GATA binding protein 4(Gata4)
	Gata6	GATA binding protein 6(Gata6)
	Gatad2b	GATA zinc finger domain containing 2B(Gatad2b)
	Gpbp1	GC-rich promoter binding protein 1(Gpbp1)
	Gli2	GLI-Kruppel family member GLI2(Gli2)
	Gli3	GLI-Kruppel family member GLI3(Gli3)
	Ino80d	INO80 complex subunit D(Ino80d)
	Kat2b	K(lysine) acetyltransferase 2B(Kat2b)
	Kansl1	KAT8 regulatory NSL complex subunit 1(Kansl1)
	Klf2	Kruppel-like factor 2 (lung)(Klf2)
	Klf4	Kruppel-like factor 4 (gut)(Klf4)
	Klf7	Kruppel-like factor 7 (ubiquitous)(Klf7)
	Mms19	MMS19 cytosolic iron-sulfur assembly component(Mms19)
	Mdfic	MyoD family inhibitor domain containing(Mdfic)
	Naa15	N(alpha)-acetyltransferase 15, NatA auxiliary subunit(Naa15)
	Nkx2-1	NK2 homeobox 1(Nkx2-1)
	Nkx3-1	NK3 homeobox 1(Nkx3-1)
	Nme2	NME/NM23 nucleoside diphosphate kinase 2(Nme2)
	Phf8	PHD finger protein 8(Phf8)
	Prdm11	PR domain containing 11(Prdm11)
	Rora	RAR-related orphan receptor alpha(Rora)
	Rorb	RAR-related orphan receptor beta(Rorb)
	Rybp	RING1 and YY1 binding protein(Rybp)
	Sox10	SRY (sex determining region Y)-box 10(Sox10)
	Sox11	SRY (sex determining region Y)-box 11(Sox11)
	Sox6	SRY (sex determining region Y)-box 6(Sox6)
	Smarca4	SWI/SNF related, matrix associated, actin dependent regulator of chromatin, subfamily a, member 4(Smarca4)
	Smarca5	SWI/SNF related, matrix associated, actin dependent regulator of chromatin, subfamily a, member 5(Smarca5)
	Tbx20	T-box 20(Tbx20)
	Tbx22	T-box 22(Tbx22)
	Tbx5	T-box 5(Tbx5)
	Tbx6	T-box 6(Tbx6)
	Tbp	TATA box binding protein(Tbp)
	Taf5l	TATA-box binding protein associated factor 5 like(Taf5l)
	Tead1	TEA domain family member 1(Tead1)
	Wbp2nl	WBP2 N-terminal like(Wbp2nl)
	Yaf2	YY1 associated factor 2(Yaf2)
	Ar	androgen receptor(Ar)
	Agt	angiotensinogen (serpin peptidase inhibitor, clade A, member 8)(Agt)
	Ahr	aryl-hydrocarbon receptor(Ahr)
	Atxn7	ataxin 7(Atxn7)
	Bmp10	bone morphogenetic protein 10(Bmp10)
	Creb1	cAMP responsive element binding protein 1(Creb1)
	Creb3l2	cAMP responsive element binding protein 3-like 2(Creb3l2)
	Calcoco1	calcium binding and coiled coil domain 1(Calcoco1)
	Camk4	calcium/calmodulin-dependent protein kinase IV(Camk4)
	Casz1	castor zinc finger 1(Casz1)
	Clock	circadian locomotor output cycles kaput(Clock)
	Cand1	cullin associated and neddylation disassociated 1(Cand1)
	Dcp1a	decapping mRNA 1A(Dcp1a)
	Dyrk1a	dual-specificity tyrosine-(Y)-phosphorylation regulated kinase 1a(Dyrk1a)
	Dyrk1b	dual-specificity tyrosine-(Y)-phosphorylation regulated kinase 1b(Dyrk1b)
	Egfr	epidermal growth factor receptor(Egfr)
	Erbb4	erb-b2 receptor tyrosine kinase 4(Erbb4)
	Esr1	estrogen receptor 1 (alpha)(Esr1)
	Esr2	estrogen receptor 2 (beta)(Esr2)
	Esrrb	estrogen related receptor, beta(Esrrb)
	Esrrg	estrogen-related receptor gamma(Esrrg)
	Ehf	ets homologous factor(Ehf)
	Etv1	ets variant 1(Etv1)
	Fgf1	fibroblast growth factor 1(Fgf1)
	Fgf10	fibroblast growth factor 10(Fgf10)
	Fgf7	fibroblast growth factor 7(Fgf7)
	Foxe1	forkhead box E1(Foxe1)
	Foxf2	forkhead box F2(Foxf2)
	Foxi1	forkhead box I1(Foxi1)
	Foxo3	forkhead box O3(Foxo3)
	Foxp1	forkhead box P1(Foxp1)
	Fzd7	frizzled class receptor 7(Fzd7)
	Grhl2	grainyhead like transcription factor 2(Grhl2)
	Hmga2	high mobility group AT-hook 2(Hmga2)
	Hoxa11	homeobox A11(Hoxa11)
	Hipk2	homeodomain interacting protein kinase 2(Hipk2)
	Inhba	inhibin beta-A(Inhba)
	Ing2	inhibitor of growth family, member 2(Ing2)
	Ing5	inhibitor of growth family, member 5(Ing5)
	Igf1	insulin-like growth factor 1(Igf1)
	Igf1r	insulin-like growth factor I receptor(Igf1r)
	Irf6	interferon regulatory factor 6(Irf6)
	Jmjd6	jumonji domain containing 6(Jmjd6)
	Lbh	limb-bud and heart(Lbh)
	Lyl1	lymphoblastomic leukemia 1(Lyl1)
	Kdm7a	lysine (K)-specific demethylase 7A(Kdm7a)
	Kmt2a	lysine (K)-specific methyltransferase 2A(Kmt2a)
	Kmt2e	lysine (K)-specific methyltransferase 2E(Kmt2e)
	Med13	mediator complex subunit 13(Med13)
	Med14	mediator complex subunit 14(Med14)
	Med16	mediator complex subunit 16(Med16)
	Mtf1	metal response element binding transcription factor 1(Mtf1)
	Mecp2	methyl CpG binding protein 2(Mecp2)
	Map2k3	mitogen-activated protein kinase kinase 3(Map2k3)
	Map3k2	mitogen-activated protein kinase kinase kinase 2(Map3k2)
	Mycs	myc-like oncogene, s-myc protein(Mycs)
	Mef2c	myocyte enhancer factor 2C(Mef2c)
	Mef2d	myocyte enhancer factor 2D(Mef2d)
	Mstn	myostatin(Mstn)
	Npas3	neuronal PAS domain protein 3(Npas3)
	Notch1	notch 1(Notch1)
	Nfia	nuclear factor I/A(Nfia)
	Nfib	nuclear factor I/B(Nfib)
	Nfatc3	nuclear factor of activated T cells, cytoplasmic, calcineurin dependent 3(Nfatc3)
	Nfrkb	nuclear factor related to kappa B binding protein(Nfrkb)
	Ncoa1	nuclear receptor coactivator 1(Ncoa1)
	Nr1h4	nuclear receptor subfamily 1, group H, member 4(Nr1h4)
	Nr4a3	nuclear receptor subfamily 4, group A, member 3(Nr4a3)
	Nr5a2	nuclear receptor subfamily 5, group A, member 2(Nr5a2)
	Nsd1	nuclear receptor-binding SET-domain protein 1(Nsd1)
	Nfya	nuclear transcription factor-Y alpha(Nfya)
	Npm1	nucleophosmin 1(Npm1)
	Pax6	paired box 6(Pax6)
	Pax8	paired box 8(Pax8)
	Ppargc1b	peroxisome proliferative activated receptor, gamma, coactivator 1 beta(Ppargc1b)
	Phip	pleckstrin homology domain interacting protein(Phip)
	Psen1	presenilin 1(Psen1)
	Pias1	protein inhibitor of activated STAT 1(Pias1)
	Pcbd2	pterin 4 alpha carbinolamine dehydratase/dimerization cofactor of hepatocyte nuclear factor 1 alpha (TCF1) 2(Pcbd2)
	Rbpj	recombination signal binding protein for immunoglobulin kappa J region(Rbpj)
	Rfx3	regulatory factor X, 3 (influences HLA class II expression)(Rfx3)
	Rsf1	remodeling and spacing factor 1(Rsf1)
	Rgmb	repulsive guidance molecule family member B(Rgmb)
	Rel	reticuloendotheliosis oncogene(Rel)
	Rnf20	ring finger protein 20(Rnf20)
	Runx1	runt related transcription factor 1(Runx1)
	Runx2	runt related transcription factor 2(Runx2)
	Runx3	runt related transcription factor 3(Runx3)
	Six4	sine oculis-related homeobox 4(Six4)
	Sp1	trans-acting transcription factor 1(Sp1)
	Tcf12	transcription factor 12(Tcf12)
	Tcf4	transcription factor 4(Tcf4)
	Tfap2b	transcription factor AP-2 beta(Tfap2b)
	Tfap2a	transcription factor AP-2, alpha(Tfap2a)
	Trim24	tripartite motif-containing 24(Trim24)
	Trim56	tripartite motif-containing 56(Trim56)
	Uchl5	ubiquitin carboxyl-terminal esterase L5(Uchl5)
	Rela	v-rel reticuloendotheliosis viral oncogene homolog A (avian)(Rela)
	Wnt5a	wingless-type MMTV integration site family, member 5A(Wnt5a)
	Zfhx3	zinc finger homeobox 3(Zfhx3)
	Zfp281	zinc finger protein 281(Zfp281)
	Zfp318	zinc finger protein 318(Zfp318)
	Zkscan17	zinc finger with KRAB and SCAN domains 17(Zkscan17)
negative regulation of transcription, DNA-templated	Atp8b1	ATPase, class I, type 8B, member 1(Atp8b1)
	Bcl6	B cell leukemia/lymphoma 6(Bcl6)
	Btaf1	B-TFIID TATA-box binding protein associated factor 1(Btaf1)
	Ctbp2	C-terminal binding protein 2(Ctbp2)
	Cbfa2t2	CBFA2/RUNX1 translocation partner 2(Cbfa2t2)
	Cbfa2t3	CBFA2/RUNX1 translocation partner 3(Cbfa2t3)
	Cd38	CD38 antigen(Cd38)
	Dnmt1	DNA methyltransferase (cytosine-5) 1(Dnmt1)
	Dnmt3a	DNA methyltransferase 3A(Dnmt3a)
	Eid2b	EP300 interacting inhibitor of differentiation 2B(Eid2b)
	Gata6	GATA binding protein 6(Gata6)
	Gatad2b	GATA zinc finger domain containing 2B(Gatad2b)
	Gli3	GLI-Kruppel family member GLI3(Gli3)
	Ikzf4	IKAROS family zinc finger 4(Ikzf4)
	Isl1	ISL1 transcription factor, LIM/homeodomain(Isl1)
	Klf10	Kruppel-like factor 10(Klf10)
	Klf11	Kruppel-like factor 11(Klf11)
	Klf4	Kruppel-like factor 4 (gut)(Klf4)
	L3mbtl4	L3MBTL4 histone methyl-lysine binding protein(L3mbtl4)
	Mdfic	MyoD family inhibitor domain containing(Mdfic)
	Nipbl	NIPBL cohesin loading factor(Nipbl)
	Nkx2-1	NK2 homeobox 1(Nkx2-1)
	Nkx3-1	NK3 homeobox 1(Nkx3-1)
	Nkx6-2	NK6 homeobox 2(Nkx6-2)
	Nab1	Ngfi-A binding protein 1(Nab1)
	Pou2f1	POU domain, class 2, transcription factor 1(Pou2f1)
	Prdm11	PR domain containing 11(Prdm11)
	Rorb	RAR-related orphan receptor beta(Rorb)
	Rcor1	REST corepressor 1(Rcor1)
	A430033K04Rik	RIKEN cDNA A430033K04 gene(A430033K04Rik)
	Rbfox2	RNA binding protein, fox-1 homolog (C. elegans) 2(Rbfox2)
	Runx1t1	RUNX1 translocation partner 1(Runx1t1)
	Setdb2	SET domain, bifurcated 2(Setdb2)
	Set	SET nuclear oncogene(Set)
	Skor1	SKI family transcriptional corepressor 1(Skor1)
	Sox10	SRY (sex determining region Y)-box 10(Sox10)
	Sox5	SRY (sex determining region Y)-box 5(Sox5)
	Sox6	SRY (sex determining region Y)-box 6(Sox6)
	Smarca4	SWI/SNF related, matrix associated, actin dependent regulator of chromatin, subfamily a, member 4(Smarca4)
	Sfmbt2	Scm-like with four mbt domains 2(Sfmbt2)
	Tbx20	T-box 20(Tbx20)
	Tbx22	T-box 22(Tbx22)
	Traf6	TNF receptor-associated factor 6(Traf6)
	Wwp1	WW domain containing E3 ubiquitin protein ligase 1(Wwp1)
	Wwp2	WW domain containing E3 ubiquitin protein ligase 2(Wwp2)
	Yaf2	YY1 associated factor 2(Yaf2)
	Ar	androgen receptor(Ar)
	Ahr	aryl-hydrocarbon receptor(Ahr)
	Atxn1	ataxin 1(Atxn1)
	Bhlhe22	basic helix-loop-helix family, member e22(Bhlhe22)
	Crem	cAMP responsive element modulator(Crem)
	Clock	circadian locomotor output cycles kaput(Clock)
	Cir1	corepressor interacting with RBPJ, 1(Cir1)
	Dach1	dachshund family transcription factor 1(Dach1)
	Dkk3	dickkopf WNT signaling pathway inhibitor 3(Dkk3)
	Dab2ip	disabled 2 interacting protein(Dab2ip)
	Dpf3	double PHD fingers 3(Dpf3)
	Eno1	enolase 1, alpha non-neuron(Eno1)
	Ereg	epiregulin(Ereg)
	Esrrb	estrogen related receptor, beta(Esrrb)
	Ehmt1	euchromatic histone methyltransferase 1(Ehmt1)
	Foxf2	forkhead box F2(Foxf2)
	Foxn3	forkhead box N3(Foxn3)
	Foxp1	forkhead box P1(Foxp1)
	Hand1	heart and neural crest derivatives expressed 1(Hand1)
	Hmga2	high mobility group AT-hook 2(Hmga2)
	Hdac3	histone deacetylase 3(Hdac3)
	Hivep1	human immunodeficiency virus type I enhancer binding protein 1(Hivep1)
	Ifi203	interferon activated gene 203(Ifi203)
	Irak1	interleukin-1 receptor-associated kinase 1(Irak1)
	Jarid2	jumonji, AT rich interactive domain 2(Jarid2)
	Lbh	limb-bud and heart(Lbh)
	Kdm5b	lysine (K)-specific demethylase 5B(Kdm5b)
	Kdm5c	lysine (K)-specific demethylase 5C(Kdm5c)
	Loxl3	lysyl oxidase-like 3(Loxl3)
	Mecp2	methyl CpG binding protein 2(Mecp2)
	Nrg1	neuregulin 1(Nrg1)
	Notch1	notch 1(Notch1)
	Nfic	nuclear factor I/C(Nfic)
	Ncoa2	nuclear receptor coactivator 2(Ncoa2)
	Nr2c1	nuclear receptor subfamily 2, group C, member 1(Nr2c1)
	Nacc2	nucleus accumbens associated 2, BEN and BTB (POZ) domain containing(Nacc2)
	Pax9	paired box 9(Pax9)
	Pphln1	periphilin 1(Pphln1)
	Pex14	peroxisomal biogenesis factor 14(Pex14)
	Ppargc1b	peroxisome proliferative activated receptor, gamma, coactivator 1 beta(Ppargc1b)
	Parp1	poly (ADP-ribose) polymerase family, member 1(Parp1)
	Phc3	polyhomeotic 3(Phc3)
	Kctd1	potassium channel tetramerisation domain containing 1(Kctd1)
	Prox1	prospero homeobox 1(Prox1)
	Ptprk	protein tyrosine phosphatase, receptor type, K(Ptprk)
	Pura	purine rich element binding protein A(Pura)
	Purb	purine rich element binding protein B(Purb)
	Rreb1	ras responsive element binding protein 1(Rreb1)
	Rbpj	recombination signal binding protein for immunoglobulin kappa J region(Rbpj)
	Rsl1	regulator of sex limited protein 1(Rsl1)
	Rfx3	regulatory factor X, 3 (influences HLA class II expression)(Rfx3)
	Rsf1	remodeling and spacing factor 1(Rsf1)
	Rps6ka5	ribosomal protein S6 kinase, polypeptide 5(Rps6ka5)
	Runx1	runt related transcription factor 1(Runx1)
	Runx2	runt related transcription factor 2(Runx2)
	Six4	sine oculis-related homeobox 4(Six4)
	Sumo1	small ubiquitin-like modifier 1(Sumo1)
	Sumo2	small ubiquitin-like modifier 2(Sumo2)
	Sfpq	splicing factor proline/glutamine rich (polypyrimidine tract binding protein associated)(Sfpq)
	Strn3	striatin, calmodulin binding protein 3(Strn3)
	Thrb	thyroid hormone receptor beta(Thrb)
	Tfap2b	transcription factor AP-2 beta(Tfap2b)
	Tfap2a	transcription factor AP-2, alpha(Tfap2a)
	Tfdp2	transcription factor Dp 2(Tfdp2)
	Trps1	transcriptional repressor GATA binding 1(Trps1)
	Tle1	transducin-like enhancer of split 1(Tle1)
	Mdm4	transformed mouse 3T3 cell double minute 4(Mdm4)
	Trim11	tripartite motif-containing 11(Trim11)
	Trim24	tripartite motif-containing 24(Trim24)
	Twist1	twist basic helix-loop-helix transcription factor 1(Twist1)
	Ywhaq	tyrosine 3-monooxygenase/tryptophan 5-monooxygenase activation protein theta(Ywhaq)
	Ywhab	tyrosine 3-monooxygenase/tryptophan 5-monooxygenase activation protein, beta polypeptide(Ywhab)
	Uba3	ubiquitin-like modifier activating enzyme 3(Uba3)
	Rela	v-rel reticuloendotheliosis viral oncogene homolog A (avian)(Rela)
	Vdr	vitamin D (1,25-dihydroxyvitamin D3) receptor(Vdr)
	Wnt5a	wingless-type MMTV integration site family, member 5A(Wnt5a)
	Zbtb20	zinc finger and BTB domain containing 20(Zbtb20)
	Zbtb38	zinc finger and BTB domain containing 38(Zbtb38)
	Zfp148	zinc finger protein 148(Zfp148)
	Zfp281	zinc finger protein 281(Zfp281)
	Zfp318	zinc finger protein 318(Zfp318)
	Zfp397	zinc finger protein 397(Zfp397)
	Zfp457	zinc finger protein 457(Zfp457)
	Zfp616	zinc finger protein 616(Zfp616)
	Zfp703	zinc finger protein 703(Zfp703)
	Zfp827	zinc finger protein 827(Zfp827)
	Zhx3	zinc fingers and homeoboxes 3(Zhx3)
rhythmic process	Crtc1	CREB regulated transcription coactivator 1(Crtc1)
	Kat2b	K(lysine) acetyltransferase 2B(Kat2b)
	Klf10	Kruppel-like factor 10(Klf10)
	Klf9	Kruppel-like factor 9(Klf9)
	Mycbp2	MYC binding protein 2, E3 ubiquitin protein ligase(Mycbp2)
	Nkx2-1	NK2 homeobox 1(Nkx2-1)
	Rora	RAR-related orphan receptor alpha(Rora)
	Rorb	RAR-related orphan receptor beta(Rorb)
	Tardbp	TAR DNA binding protein(Tardbp)
	Adcy1	adenylate cyclase 1(Adcy1)
	Ahr	aryl-hydrocarbon receptor(Ahr)
	Atg7	autophagy related 7(Atg7)
	Creb1	cAMP responsive element binding protein 1(Creb1)
	Crem	cAMP responsive element modulator(Crem)
	Csnk1d	casein kinase 1, delta(Csnk1d)
	Csnk2a1	casein kinase 2, alpha 1 polypeptide(Csnk2a1)
	Clock	circadian locomotor output cycles kaput(Clock)
	Dtl	denticleless E3 ubiquitin protein ligase(Dtl)
	Grin2a	glutamate receptor, ionotropic, NMDA2A (epsilon 1)(Grin2a)
	Grin2b	glutamate receptor, ionotropic, NMDA2B (epsilon 2)(Grin2b)
	Gfpt1	glutamine fructose-6-phosphate transaminase 1(Gfpt1)
	Hlf	hepatic leukemia factor(Hlf)
	Hnrnpd	heterogeneous nuclear ribonucleoprotein D(Hnrnpd)
	Hnrnpu	heterogeneous nuclear ribonucleoprotein U(Hnrnpu)
	Hdac3	histone deacetylase 3(Hdac3)
	Kdm2a	lysine (K)-specific demethylase 2A(Kdm2a)
	Kdm5b	lysine (K)-specific demethylase 5B(Kdm5b)
	Kdm5c	lysine (K)-specific demethylase 5C(Kdm5c)
	Kmt2a	lysine (K)-specific methyltransferase 2A(Kmt2a)
	Mapk10	mitogen-activated protein kinase 10(Mapk10)
	Nlgn1	neuroligin 1(Nlgn1)
	Ncoa2	nuclear receptor coactivator 2(Ncoa2)
	Nrip1	nuclear receptor interacting protein 1(Nrip1)
	Nfya	nuclear transcription factor-Y alpha(Nfya)
	Prox1	prospero homeobox 1(Prox1)
	Prkaa2	protein kinase, AMP-activated, alpha 2 catalytic subunit(Prkaa2)
	Ppp1cc	protein phosphatase 1 catalytic subunit gamma(Ppp1cc)
	Siah2	siah E3 ubiquitin protein ligase 2(Siah2)
	Sfpq	splicing factor proline/glutamine rich (polypyrimidine tract binding protein associated)(Sfpq)
	Tef	thyrotroph embryonic factor(Tef)
	Top1	topoisomerase (DNA) I(Top1)
	Sp1	trans-acting transcription factor 1(Sp1)
	Twist1	twist basic helix-loop-helix transcription factor 1(Twist1)
	Ube3a	ubiquitin protein ligase E3A(Ube3a)
	Usp9x	ubiquitin specific peptidase 9, X chromosome(Usp9x)
nervous system development	Arid1b	AT rich interactive domain 1B (SWI-like)(Arid1b)
	D16Ertd472e	DNA segment, Chr 16, ERATO Doi 472, expressed(D16Ertd472e)
	Elavl3	ELAV like RNA binding protein 3(Elavl3)
	Enah	ENAH actin regulator(Enah)
	Epha4	Eph receptor A4(Epha4)
	Epha5	Eph receptor A5(Epha5)
	Ephb3	Eph receptor B3(Ephb3)
	Fbxl17	F-box and leucine-rich repeat protein 17(Fbxl17)
	Fbxo45	F-box protein 45(Fbxo45)
	Mdga2	MAM domain containing glycosylphosphatidylinositol anchor 2(Mdga2)
	Mertk	MER proto-oncogene tyrosine kinase(Mertk)
	Nova1	NOVA alternative splicing regulator 1(Nova1)
	Pou3f2	POU domain, class 3, transcription factor 2(Pou3f2)
	Rab23	RAB23, member RAS oncogene family(Rab23)
	Rfng	RFNG O-fucosylpeptide 3-beta-N-acetylglucosaminyltransferase(Rfng)
	Rbfox2	RNA binding protein, fox-1 homolog (C. elegans) 2(Rbfox2)
	Rbfox3	RNA binding protein, fox-1 homolog (C. elegans) 3(Rbfox3)
	Rufy3	RUN and FYVE domain containing 3(Rufy3)
	Srgap2	SLIT-ROBO Rho GTPase activating protein 2(Srgap2)
	Sox11	SRY (sex determining region Y)-box 11(Sox11)
	Smarca4	SWI/SNF related, matrix associated, actin dependent regulator of chromatin, subfamily a, member 4(Smarca4)
	Tnik	TRAF2 and NCK interacting kinase(Tnik)
	Tsc1	TSC complex subunit 1(Tsc1)
	Abi2	abl interactor 2(Abi2)
	App	amyloid beta (A4) precursor protein(App)
	Atxn1	ataxin 1(Atxn1)
	Bhlhe22	basic helix-loop-helix family, member e22(Bhlhe22)
	Ctf1	cardiotrophin 1(Ctf1)
	Chl1	cell adhesion molecule L1-like(Chl1)
	Cdon	cell adhesion molecule-related/down-regulated by oncogenes(Cdon)
	Chn1	chimerin 1(Chn1)
	Chrdl1	chordin-like 1(Chrdl1)
	Ccdc88a	coiled coil domain containing 88A(Ccdc88a)
	Cplx2	complexin 2(Cplx2)
	Cntn1	contactin 1(Cntn1)
	Cyfip1	cytoplasmic FMR1 interacting protein 1(Cyfip1)
	Dock7	dedicator of cytokinesis 7(Dock7)
	Dcc	deleted in colorectal carcinoma(Dcc)
	Dip2b	disco interacting protein 2 homolog B(Dip2b)
	Dpf3	double PHD fingers 3(Dpf3)
	Dcx	doublecortin(Dcx)
	Dclk1	doublecortin-like kinase 1(Dclk1)
	Efna5	ephrin A5(Efna5)
	Efnb2	ephrin B2(Efnb2)
	Erbb4	erb-b2 receptor tyrosine kinase 4(Erbb4)
	Fut9	fucosyltransferase 9(Fut9)
	Gdnf	glial cell line derived neurotrophic factor(Gdnf)
	Gdpd5	glycerophosphodiester phosphodiesterase domain containing 5(Gdpd5)
	Gpm6a	glycoprotein m6a(Gpm6a)
	Gap43	growth associated protein 43(Gap43)
	Igf1	insulin-like growth factor 1(Igf1)
	Igf2bp2	insulin-like growth factor 2 mRNA binding protein 2(Igf2bp2)
	Kif2a	kinesin family member 2A(Kif2a)
	Lmtk2	lemur tyrosine kinase 2(Lmtk2)
	Kdm7a	lysine (K)-specific demethylase 7A(Kdm7a)
	Mbd5	methyl-CpG binding domain protein 5(Mbd5)
	Mbnl1	muscleblind like splicing factor 1(Mbnl1)
	Myt1	myelin transcription factor 1(Myt1)
	Myt1l	myelin transcription factor 1-like(Myt1l)
	Mef2c	myocyte enhancer factor 2C(Mef2c)
	Mef2d	myocyte enhancer factor 2D(Mef2d)
	Mylip	myosin regulatory light chain interacting protein(Mylip)
	Ntng1	netrin G1(Ntng1)
	Nrg1	neuregulin 1(Nrg1)
	Nrg3	neuregulin 3(Nrg3)
	Nlgn1	neuroligin 1(Nlgn1)
	Ndnf	neuron-derived neurotrophic factor(Ndnf)
	Ntrk2	neurotrophic tyrosine kinase, receptor, type 2(Ntrk2)
	Ntrk3	neurotrophic tyrosine kinase, receptor, type 3(Ntrk3)
	Nap1l1	nucleosome assembly protein 1-like 1(Nap1l1)
	Pten	phosphatase and tensin homolog(Pten)
	Plaa	phospholipase A2, activating protein(Plaa)
	Pafah1b1	platelet-activating factor acetylhydrolase, isoform 1b, subunit 1(Pafah1b1)
	Plxna4	plexin A4(Plxna4)
	Pcsk2	proprotein convertase subtilisin/kexin type 2(Pcsk2)
	Pura	purine rich element binding protein A(Pura)
	Robo1	roundabout guidance receptor 1(Robo1)
	Robo2	roundabout guidance receptor 2(Robo2)
	Sema3a	sema domain, immunoglobulin domain (Ig), short basic domain, secreted, (semaphorin) 3A(Sema3a)
	Srrm4	serine/arginine repetitive matrix 4(Srrm4)
	Sim1	single-minded family bHLH transcription factor 1(Sim1)
	Slit1	slit guidance ligand 1(Slit1)
	Scn3b	sodium channel, voltage-gated, type III, beta(Scn3b)
	Slc1a2	solute carrier family 1 (glial high affinity glutamate transporter), member 2(Slc1a2)
	Sdha	succinate dehydrogenase complex, subunit A, flavoprotein (Fp)(Sdha)
	Tcf12	transcription factor 12(Tcf12)
	Tcf4	transcription factor 4(Tcf4)
	Tfap2a	transcription factor AP-2, alpha(Tfap2a)
	Tmem41b	transmembrane protein 41B(Tmem41b)
	Tsku	tsukushi, small leucine rich proteoglycan(Tsku)
	Ttll7	tubulin tyrosine ligase-like family, member 7(Ttll7)
	Ulk2	unc-51 like kinase 2(Ulk2)
	Vps13b	vacuolar protein sorting 13B(Vps13b)
phosphorylation	Aak1	AP2 associated kinase 1(Aak1)
	Bcr	BCR activator of RhoGEF and GTPase(Bcr)
	Braf	Braf transforming gene(Braf)
	Epha4	Eph receptor A4(Epha4)
	Epha5	Eph receptor A5(Epha5)
	Ephb3	Eph receptor B3(Ephb3)
	Ephb4	Eph receptor B4(Ephb4)
	Flt3	FMS-like tyrosine kinase 3(Flt3)
	Itk	IL2 inducible T cell kinase(Itk)
	Mapkapk2	MAP kinase-activated protein kinase 2(Mapkapk2)
	Mknk2	MAP kinase-interacting serine/threonine kinase 2(Mknk2)
	Mertk	MER proto-oncogene tyrosine kinase(Mertk)
	Nek10	NIMA (never in mitosis gene a)- related kinase 10(Nek10)
	Nme2	NME/NM23 nucleoside diphosphate kinase 2(Nme2)
	Nrk	Nik related kinase(Nrk)
	Pdik1l	PDLIM1 interacting kinase 1 like(Pdik1l)
	Ptk6	PTK6 protein tyrosine kinase 6(Ptk6)
	Sbk1	SH3-binding kinase 1(Sbk1)
	Smg1	SMG1 nonsense mediated mRNA decay associated PI3K related kinase(Smg1)
	Snrk	SNF related kinase(Snrk)
	Tbk1	TANK-binding kinase 1(Tbk1)
	Taok1	TAO kinase 1(Taok1)
	Tnik	TRAF2 and NCK interacting kinase(Tnik)
	Uhmk1	U2AF homology motif (UHM) kinase 1(Uhmk1)
	Wee1	WEE 1 homolog 1 (S. pombe)(Wee1)
	Ak1	adenylate kinase 1(Ak1)
	Ak3	adenylate kinase 3(Ak3)
	Ak4	adenylate kinase 4(Ak4)
	Atxn1	ataxin 1(Atxn1)
	Atxn7	ataxin 7(Atxn7)
	Bmpr2	bone morphogenetic protein receptor, type II (serine/threonine kinase)(Bmpr2)
	Bckdk	branched chain ketoacid dehydrogenase kinase(Bckdk)
	Baz1b	bromodomain adjacent to zinc finger domain, 1B(Baz1b)
	Abl1	c-abl oncogene 1, non-receptor tyrosine kinase(Abl1)
	Camk4	calcium/calmodulin-dependent protein kinase IV(Camk4)
	Cask	calcium/calmodulin-dependent serine protein kinase (MAGUK family)(Cask)
	Csnk1a1	casein kinase 1, alpha 1(Csnk1a1)
	Csnk1d	casein kinase 1, delta(Csnk1d)
	Csnk2a1	casein kinase 2, alpha 1 polypeptide(Csnk2a1)
	Cerkl	ceramide kinase-like(Cerkl)
	Cdk12	cyclin-dependent kinase 12(Cdk12)
	Cdk15	cyclin-dependent kinase 15(Cdk15)
	Cdk20	cyclin-dependent kinase 20(Cdk20)
	Cdk6	cyclin-dependent kinase 6(Cdk6)
	Cdkl3	cyclin-dependent kinase-like 3(Cdkl3)
	Dgkb	diacylglycerol kinase, beta(Dgkb)
	Dgke	diacylglycerol kinase, epsilon(Dgke)
	Dgkg	diacylglycerol kinase, gamma(Dgkg)
	Dgki	diacylglycerol kinase, iota(Dgki)
	Ppip5k2	diphosphoinositol pentakisphosphate kinase 2(Ppip5k2)
	Ddr2	discoidin domain receptor family, member 2(Ddr2)
	Dclk1	doublecortin-like kinase 1(Dclk1)
	Dclk2	doublecortin-like kinase 2(Dclk2)
	Dyrk1a	dual-specificity tyrosine-(Y)-phosphorylation regulated kinase 1a(Dyrk1a)
	Dyrk1b	dual-specificity tyrosine-(Y)-phosphorylation regulated kinase 1b(Dyrk1b)
	Dyrk2	dual-specificity tyrosine-(Y)-phosphorylation regulated kinase 2(Dyrk2)
	Ern1	endoplasmic reticulum (ER) to nucleus signalling 1(Ern1)
	Egfr	epidermal growth factor receptor(Egfr)
	Erbb4	erb-b2 receptor tyrosine kinase 4(Erbb4)
	Etnk1	ethanolamine kinase 1(Etnk1)
	Eef2k	eukaryotic elongation factor-2 kinase(Eef2k)
	Fer	fer (fms/fps related) protein kinase(Fer)
	Hipk1	homeodomain interacting protein kinase 1(Hipk1)
	Hipk2	homeodomain interacting protein kinase 2(Hipk2)
	Hipk3	homeodomain interacting protein kinase 3(Hipk3)
	Hykk	hydroxylysine kinase 1(Hykk)
	Ikbkb	inhibitor of kappaB kinase beta(Ikbkb)
	Ikbke	inhibitor of kappaB kinase epsilon(Ikbke)
	Igf1r	insulin-like growth factor I receptor(Igf1r)
	Irak1	interleukin-1 receptor-associated kinase 1(Irak1)
	Ksr2	kinase suppressor of ras 2(Ksr2)
	Lmtk2	lemur tyrosine kinase 2(Lmtk2)
	Lrrk1	leucine-rich repeat kinase 1(Lrrk1)
	Mast2	microtubule associated serine/threonine kinase 2(Mast2)
	Mast4	microtubule associated serine/threonine kinase family member 4(Mast4)
	Mastl	microtubule associated serine/threonine kinase-like(Mastl)
	Mapk10	mitogen-activated protein kinase 10(Mapk10)
	Mapkap1	mitogen-activated protein kinase associated protein 1(Mapkap1)
	Map2k3	mitogen-activated protein kinase kinase 3(Map2k3)
	Map3k2	mitogen-activated protein kinase kinase kinase 2(Map3k2)
	Map3k7	mitogen-activated protein kinase kinase kinase 7(Map3k7)
	Map3k9	mitogen-activated protein kinase kinase kinase 9(Map3k9)
	Nlk	nemo like kinase(Nlk)
	Ntrk2	neurotrophic tyrosine kinase, receptor, type 2(Ntrk2)
	Ntrk3	neurotrophic tyrosine kinase, receptor, type 3(Ntrk3)
	Pak2	p21 (RAC1) activated kinase 2(Pak2)
	Pak3	p21 (RAC1) activated kinase 3(Pak3)
	Pank3	pantothenate kinase 3(Pank3)
	Pik3ca	phosphatidylinositol-4,5-bisphosphate 3-kinase catalytic subunit alpha(Pik3ca)
	Pik3cb	phosphatidylinositol-4,5-bisphosphate 3-kinase catalytic subunit beta(Pik3cb)
	Pip5k1c	phosphatidylinositol-4-phosphate 5-kinase, type 1 gamma(Pip5k1c)
	Pip4k2c	phosphatidylinositol-5-phosphate 4-kinase, type II, gamma(Pip4k2c)
	Pikfyve	phosphoinositide kinase, FYVE type zinc finger containing(Pikfyve)
	Plk2	polo like kinase 2(Plk2)
	Prpf4b	pre-mRNA processing factor 4B(Prpf4b)
	Prkca	protein kinase C, alpha(Prkca)
	Prkd3	protein kinase D3(Prkd3)
	Pkn2	protein kinase N2(Pkn2)
	Prkaa2	protein kinase, AMP-activated, alpha 2 catalytic subunit(Prkaa2)
	Prkx	protein kinase, X-linked(Prkx)
	Pdk3	pyruvate dehydrogenase kinase, isoenzyme 3(Pdk3)
	Rps6ka3	ribosomal protein S6 kinase polypeptide 3(Rps6ka3)
	Rps6ka6	ribosomal protein S6 kinase polypeptide 6(Rps6ka6)
	Rps6kb1	ribosomal protein S6 kinase, polypeptide 1(Rps6kb1)
	Rps6ka5	ribosomal protein S6 kinase, polypeptide 5(Rps6ka5)
	Sephs1	selenophosphate synthetase 1(Sephs1)
	Stk24	serine/threonine kinase 24(Stk24)
	Stk39	serine/threonine kinase 39(Stk39)
	Stk4	serine/threonine kinase 4(Stk4)
	Sgk2	serum/glucocorticoid regulated kinase 2(Sgk2)
	Sgk3	serum/glucocorticoid regulated kinase 3(Sgk3)
	Sgms1	sphingomyelin synthase 1(Sgms1)
	Sgms2	sphingomyelin synthase 2(Sgms2)
	Tssk6	testis-specific serine kinase 6(Tssk6)
	Trpm6	transient receptor potential cation channel, subfamily M, member 6(Trpm6)
	Ulk1	unc-51 like kinase 1(Ulk1)
	Ulk2	unc-51 like kinase 2(Ulk2)
	Ulk4	unc-51-like kinase 4(Ulk4)
	Abl2	v-abl Abelson murine leukemia viral oncogene 2 (arg, Abelson-related gene)(Abl2)
	Raf1	v-raf-leukemia viral oncogene 1(Raf1)
	Xylb	xylulokinase homolog (H. influenzae)(Xylb)
	Zap70	zeta-chain (TCR) associated protein kinase(Zap70)
negative regulation of transcription from RNA polymerase II promoter	Aebp2	AE binding protein 2(Aebp2)
	Asxl2	ASXL transcriptional regulator 2(Asxl2)
	Arid5a	AT rich interactive domain 5A (MRF1-like)(Arid5a)
	Bcl6	B cell leukemia/lymphoma 6(Bcl6)
	Bcorl1	BCL6 co-repressor-like 1(Bcorl1)
	Bach2	BTB and CNC homology, basic leucine zipper transcription factor 2(Bach2)
	Btg2	BTG anti-proliferation factor 2(Btg2)
	Cbfa2t2	CBFA2/RUNX1 translocation partner 2(Cbfa2t2)
	Cbfa2t3	CBFA2/RUNX1 translocation partner 3(Cbfa2t3)
	Cd36	CD36 molecule(Cd36)
	Cggbp1	CGG triplet repeat binding protein 1(Cggbp1)
	Ctr9	CTR9 homolog, Paf1/RNA polymerase II complex component(Ctr9)
	Dnmt1	DNA methyltransferase (cytosine-5) 1(Dnmt1)
	Dnmt3a	DNA methyltransferase 3A(Dnmt3a)
	Elk4	ELK4, member of ETS oncogene family(Elk4)
	Erf	Ets2 repressor factor(Erf)
	Gabpa	GA repeat binding protein, alpha(Gabpa)
	Gata4	GATA binding protein 4(Gata4)
	Gata6	GATA binding protein 6(Gata6)
	Gatad2b	GATA zinc finger domain containing 2B(Gatad2b)
	Gli2	GLI-Kruppel family member GLI2(Gli2)
	Gli3	GLI-Kruppel family member GLI3(Gli3)
	Isl1	ISL1 transcription factor, LIM/homeodomain(Isl1)
	Jazf1	JAZF zinc finger 1(Jazf1)
	Jdp2	Jun dimerization protein 2(Jdp2)
	Klf11	Kruppel-like factor 11(Klf11)
	Klf12	Kruppel-like factor 12(Klf12)
	Klf2	Kruppel-like factor 2 (lung)(Klf2)
	Klf3	Kruppel-like factor 3 (basic)(Klf3)
	Klf4	Kruppel-like factor 4 (gut)(Klf4)
	Klf7	Kruppel-like factor 7 (ubiquitous)(Klf7)
	Mier3	MIER family member 3(Mier3)
	N4bp2l2	NEDD4 binding protein 2-like 2(N4bp2l2)
	Nipbl	NIPBL cohesin loading factor(Nipbl)
	Nkx2-1	NK2 homeobox 1(Nkx2-1)
	Nkx6-2	NK6 homeobox 2(Nkx6-2)
	Otud7b	OTU domain containing 7B(Otud7b)
	Phf21a	PHD finger protein 21A(Phf21a)
	Pawr	PRKC, apoptosis, WT1, regulator(Pawr)
	2610008E11Rik	RIKEN cDNA 2610008E11 gene(2610008E11Rik)
	A430033K04Rik	RIKEN cDNA A430033K04 gene(A430033K04Rik)
	Rybp	RING1 and YY1 binding protein(Rybp)
	Skor1	SKI family transcriptional corepressor 1(Skor1)
	Sox10	SRY (sex determining region Y)-box 10(Sox10)
	Sox11	SRY (sex determining region Y)-box 11(Sox11)
	Sox6	SRY (sex determining region Y)-box 6(Sox6)
	Smarca4	SWI/SNF related, matrix associated, actin dependent regulator of chromatin, subfamily a, member 4(Smarca4)
	Sp2	Sp2 transcription factor(Sp2)
	Sla2	Src-like-adaptor 2(Sla2)
	Tbx20	T-box 20(Tbx20)
	Tbx22	T-box 22(Tbx22)
	Tbx6	T-box 6(Tbx6)
	Traf6	TNF receptor-associated factor 6(Traf6)
	Wwp2	WW domain containing E3 ubiquitin protein ligase 2(Wwp2)
	Ylpm1	YLP motif containing 1(Ylpm1)
	Atf2	activating transcription factor 2(Atf2)
	App	amyloid beta (A4) precursor protein(App)
	Ar	androgen receptor(Ar)
	Ahr	aryl-hydrocarbon receptor(Ahr)
	Atxn1	ataxin 1(Atxn1)
	Atxn1l	ataxin 1-like(Atxn1l)
	Brms1l	breast cancer metastasis-suppressor 1-like(Brms1l)
	Crem	cAMP responsive element modulator(Crem)
	Cdc73	cell division cycle 73, Paf1/RNA polymerase II complex component(Cdc73)
	Cir1	corepressor interacting with RBPJ, 1(Cir1)
	Cul3	cullin 3(Cul3)
	Cux1	cut-like homeobox 1(Cux1)
	Cdk6	cyclin-dependent kinase 6(Cdk6)
	Cpeb3	cytoplasmic polyadenylation element binding protein 3(Cpeb3)
	Dach1	dachshund family transcription factor 1(Dach1)
	Dab2ip	disabled 2 interacting protein(Dab2ip)
	Dlg1	discs large MAGUK scaffold protein 1(Dlg1)
	Dusp22	dual specificity phosphatase 22(Dusp22)
	Eng	endoglin(Eng)
	Eno1	enolase 1, alpha non-neuron(Eno1)
	Esr1	estrogen receptor 1 (alpha)(Esr1)
	Esr2	estrogen receptor 2 (beta)(Esr2)
	Etv3	ets variant 3(Etv3)
	Ehmt1	euchromatic histone methyltransferase 1(Ehmt1)
	Fnip1	folliculin interacting protein 1(Fnip1)
	Fnip2	folliculin interacting protein 2(Fnip2)
	Fst	follistatin(Fst)
	Foxa1	forkhead box A1(Foxa1)
	Foxe1	forkhead box E1(Foxe1)
	Foxo3	forkhead box O3(Foxo3)
	Foxp1	forkhead box P1(Foxp1)
	Gbp4	guanylate binding protein 4(Gbp4)
	Hand1	heart and neural crest derivatives expressed 1(Hand1)
	Hnrnpu	heterogeneous nuclear ribonucleoprotein U(Hnrnpu)
	Hmga2	high mobility group AT-hook 2(Hmga2)
	Hmgb1	high mobility group box 1(Hmgb1)
	Hdac3	histone deacetylase 3(Hdac3)
	Hoxc8	homeobox C8(Hoxc8)
	Hipk1	homeodomain interacting protein kinase 1(Hipk1)
	Hipk2	homeodomain interacting protein kinase 2(Hipk2)
	Hipk3	homeodomain interacting protein kinase 3(Hipk3)
	Hivep1	human immunodeficiency virus type I enhancer binding protein 1(Hivep1)
	Ing2	inhibitor of growth family, member 2(Ing2)
	Ifi203	interferon activated gene 203(Ifi203)
	Jarid2	jumonji, AT rich interactive domain 2(Jarid2)
	Lcor	ligand dependent nuclear receptor corepressor(Lcor)
	Lpin1	lipin 1(Lpin1)
	Kdm2b	lysine (K)-specific demethylase 2B(Kdm2b)
	Kdm5c	lysine (K)-specific demethylase 5C(Kdm5c)
	Mtf2	metal response element binding transcription factor 2(Mtf2)
	Mecp2	methyl CpG binding protein 2(Mecp2)
	Mapk10	mitogen-activated protein kinase 10(Mapk10)
	Myt1l	myelin transcription factor 1-like(Myt1l)
	Mef2c	myocyte enhancer factor 2C(Mef2c)
	Naca	nascent polypeptide-associated complex alpha polypeptide(Naca)
	Notch1	notch 1(Notch1)
	Nfib	nuclear factor I/B(Nfib)
	Nfic	nuclear factor I/C(Nfic)
	Nfix	nuclear factor I/X(Nfix)
	Ncoa2	nuclear receptor coactivator 2(Ncoa2)
	Nrip1	nuclear receptor interacting protein 1(Nrip1)
	Nr1h4	nuclear receptor subfamily 1, group H, member 4(Nr1h4)
	Nr2c1	nuclear receptor subfamily 2, group C, member 1(Nr2c1)
	Nr2c2	nuclear receptor subfamily 2, group C, member 2(Nr2c2)
	Nr4a3	nuclear receptor subfamily 4, group A, member 3(Nr4a3)
	Nsd1	nuclear receptor-binding SET-domain protein 1(Nsd1)
	Nacc2	nucleus accumbens associated 2, BEN and BTB (POZ) domain containing(Nacc2)
	Pax6	paired box 6(Pax6)
	Prrx1	paired related homeobox 1(Prrx1)
	Parp1	poly (ADP-ribose) polymerase family, member 1(Parp1)
	Gm6710	predicted gene 6710(Gm6710)
	Psen1	presenilin 1(Psen1)
	Prox1	prospero homeobox 1(Prox1)
	Pias1	protein inhibitor of activated STAT 1(Pias1)
	Pura	purine rich element binding protein A(Pura)
	Purb	purine rich element binding protein B(Purb)
	Rreb1	ras responsive element binding protein 1(Rreb1)
	Rbpj	recombination signal binding protein for immunoglobulin kappa J region(Rbpj)
	Rsl1	regulator of sex limited protein 1(Rsl1)
	Rlim	ring finger protein, LIM domain interacting(Rlim)
	Ripply3	ripply transcriptional repressor 3(Ripply3)
	Runx1	runt related transcription factor 1(Runx1)
	Runx3	runt related transcription factor 3(Runx3)
	Ski	ski sarcoma viral oncogene homolog (avian)(Ski)
	Satb1	special AT-rich sequence binding protein 1(Satb1)
	Satb2	special AT-rich sequence binding protein 2(Satb2)
	Spop	speckle-type BTB/POZ protein(Spop)
	Sfpq	splicing factor proline/glutamine rich (polypyrimidine tract binding protein associated)(Sfpq)
	Strn3	striatin, calmodulin binding protein 3(Strn3)
	Thrb	thyroid hormone receptor beta(Thrb)
	Tcf4	transcription factor 4(Tcf4)
	Tfap2b	transcription factor AP-2 beta(Tfap2b)
	Tfap2a	transcription factor AP-2, alpha(Tfap2a)
	Tfcp2l1	transcription factor CP2-like 1(Tfcp2l1)
	Trps1	transcriptional repressor GATA binding 1(Trps1)
	Tle1	transducin-like enhancer of split 1(Tle1)
	Mdm4	transformed mouse 3T3 cell double minute 4(Mdm4)
	Twist1	twist basic helix-loop-helix transcription factor 1(Twist1)
	Ywhaz	tyrosine 3-monooxygenase/tryptophan 5-monooxygenase activation protein, zeta polypeptide(Ywhaz)
	Usp3	ubiquitin specific peptidase 3(Usp3)
	Rela	v-rel reticuloendotheliosis viral oncogene homolog A (avian)(Rela)
	Vdr	vitamin D (1,25-dihydroxyvitamin D3) receptor(Vdr)
	Zeb2	zinc finger E-box binding homeobox 2(Zeb2)
	Zbtb1	zinc finger and BTB domain containing 1(Zbtb1)
	Zbtb20	zinc finger and BTB domain containing 20(Zbtb20)
	Zbtb46	zinc finger and BTB domain containing 46(Zbtb46)
	Zfhx3	zinc finger homeobox 3(Zfhx3)
	Zfp128	zinc finger protein 128(Zfp128)
	Zfp148	zinc finger protein 148(Zfp148)
	Zfp202	zinc finger protein 202(Zfp202)
	Zfp281	zinc finger protein 281(Zfp281)
	Zfp398	zinc finger protein 398(Zfp398)
	Zfp459	zinc finger protein 459(Zfp459)
	Zfp558	zinc finger protein 558(Zfp558)
	Zfp709	zinc finger protein 709(Zfp709)
	Zfp81	zinc finger protein 81(Zfp81)
	Zfp932	zinc finger protein 932(Zfp932)
	Zfp955b	zinc finger protein 955B(Zfp955b)
	Zhx3	zinc fingers and homeoboxes 3(Zhx3)
protein phosphorylation	Aak1	AP2 associated kinase 1(Aak1)
	Bcr	BCR activator of RhoGEF and GTPase(Bcr)
	Braf	Braf transforming gene(Braf)
	Cd109	CD109 antigen(Cd109)
	Epha4	Eph receptor A4(Epha4)
	Epha5	Eph receptor A5(Epha5)
	Ephb3	Eph receptor B3(Ephb3)
	Ephb4	Eph receptor B4(Ephb4)
	Flt3l	FMS-like tyrosine kinase 3 ligand(Flt3l)
	Flt3	FMS-like tyrosine kinase 3(Flt3)
	Gprc5b	G protein-coupled receptor, family C, group 5, member B(Gprc5b)
	Itk	IL2 inducible T cell kinase(Itk)
	Mapkapk2	MAP kinase-activated protein kinase 2(Mapkapk2)
	Mknk2	MAP kinase-interacting serine/threonine kinase 2(Mknk2)
	Mertk	MER proto-oncogene tyrosine kinase(Mertk)
	Nek10	NIMA (never in mitosis gene a)- related kinase 10(Nek10)
	Nrk	Nik related kinase(Nrk)
	Pdik1l	PDLIM1 interacting kinase 1 like(Pdik1l)
	Ptk6	PTK6 protein tyrosine kinase 6(Ptk6)
	Sbk1	SH3-binding kinase 1(Sbk1)
	Smg1	SMG1 nonsense mediated mRNA decay associated PI3K related kinase(Smg1)
	Snrk	SNF related kinase(Snrk)
	St3gal1	ST3 beta-galactoside alpha-2,3-sialyltransferase 1(St3gal1)
	Tbk1	TANK-binding kinase 1(Tbk1)
	Taok1	TAO kinase 1(Taok1)
	Tbp	TATA box binding protein(Tbp)
	Tbck	TBC1 domain containing kinase(Tbck)
	Tnik	TRAF2 and NCK interacting kinase(Tnik)
	Uhmk1	U2AF homology motif (UHM) kinase 1(Uhmk1)
	Wee1	WEE 1 homolog 1 (S. pombe)(Wee1)
	Adam10	a disintegrin and metallopeptidase domain 10(Adam10)
	App	amyloid beta (A4) precursor protein(App)
	Bmpr2	bone morphogenetic protein receptor, type II (serine/threonine kinase)(Bmpr2)
	Bckdk	branched chain ketoacid dehydrogenase kinase(Bckdk)
	Abl1	c-abl oncogene 1, non-receptor tyrosine kinase(Abl1)
	Creb1	cAMP responsive element binding protein 1(Creb1)
	Camk4	calcium/calmodulin-dependent protein kinase IV(Camk4)
	Cask	calcium/calmodulin-dependent serine protein kinase (MAGUK family)(Cask)
	Csnk1a1	casein kinase 1, alpha 1(Csnk1a1)
	Csnk1d	casein kinase 1, delta(Csnk1d)
	Csnk2a1	casein kinase 2, alpha 1 polypeptide(Csnk2a1)
	Cdon	cell adhesion molecule-related/down-regulated by oncogenes(Cdon)
	Cdc25b	cell division cycle 25B(Cdc25b)
	Ccnt2	cyclin T2(Ccnt2)
	Cdk12	cyclin-dependent kinase 12(Cdk12)
	Cdk15	cyclin-dependent kinase 15(Cdk15)
	Cdk20	cyclin-dependent kinase 20(Cdk20)
	Cdk6	cyclin-dependent kinase 6(Cdk6)
	Cdkl3	cyclin-dependent kinase-like 3(Cdkl3)
	Ddr2	discoidin domain receptor family, member 2(Ddr2)
	Dclk1	doublecortin-like kinase 1(Dclk1)
	Dclk2	doublecortin-like kinase 2(Dclk2)
	Dyrk1a	dual-specificity tyrosine-(Y)-phosphorylation regulated kinase 1a(Dyrk1a)
	Dyrk1b	dual-specificity tyrosine-(Y)-phosphorylation regulated kinase 1b(Dyrk1b)
	Dyrk2	dual-specificity tyrosine-(Y)-phosphorylation regulated kinase 2(Dyrk2)
	Ern1	endoplasmic reticulum (ER) to nucleus signalling 1(Ern1)
	Egfr	epidermal growth factor receptor(Egfr)
	Erbb4	erb-b2 receptor tyrosine kinase 4(Erbb4)
	Eef2k	eukaryotic elongation factor-2 kinase(Eef2k)
	Fer	fer (fms/fps related) protein kinase(Fer)
	Fnip2	folliculin interacting protein 2(Fnip2)
	Grm5	glutamate receptor, metabotropic 5(Grm5)
	Gucy2e	guanylate cyclase 2e(Gucy2e)
	Hipk1	homeodomain interacting protein kinase 1(Hipk1)
	Hipk2	homeodomain interacting protein kinase 2(Hipk2)
	Hipk3	homeodomain interacting protein kinase 3(Hipk3)
	Ikbkb	inhibitor of kappaB kinase beta(Ikbkb)
	Ikbke	inhibitor of kappaB kinase epsilon(Ikbke)
	Igf1r	insulin-like growth factor I receptor(Igf1r)
	Irak1	interleukin-1 receptor-associated kinase 1(Irak1)
	Irak3	interleukin-1 receptor-associated kinase 3(Irak3)
	Invs	inversin(Invs)
	Klhl3	kelch-like 3(Klhl3)
	Ksr2	kinase suppressor of ras 2(Ksr2)
	Lmtk2	lemur tyrosine kinase 2(Lmtk2)
	Lrrk1	leucine-rich repeat kinase 1(Lrrk1)
	Mast2	microtubule associated serine/threonine kinase 2(Mast2)
	Mast4	microtubule associated serine/threonine kinase family member 4(Mast4)
	Mastl	microtubule associated serine/threonine kinase-like(Mastl)
	Mapk10	mitogen-activated protein kinase 10(Mapk10)
	Map2k3	mitogen-activated protein kinase kinase 3(Map2k3)
	Map3k2	mitogen-activated protein kinase kinase kinase 2(Map3k2)
	Map3k7	mitogen-activated protein kinase kinase kinase 7(Map3k7)
	Map3k9	mitogen-activated protein kinase kinase kinase 9(Map3k9)
	Mlkl	mixed lineage kinase domain-like(Mlkl)
	Nlk	nemo like kinase(Nlk)
	Ngf	nerve growth factor(Ngf)
	Ntrk2	neurotrophic tyrosine kinase, receptor, type 2(Ntrk2)
	Ntrk3	neurotrophic tyrosine kinase, receptor, type 3(Ntrk3)
	Pak2	p21 (RAC1) activated kinase 2(Pak2)
	Pak3	p21 (RAC1) activated kinase 3(Pak3)
	Pax6	paired box 6(Pax6)
	Plk2	polo like kinase 2(Plk2)
	Prpf4b	pre-mRNA processing factor 4B(Prpf4b)
	Prkca	protein kinase C, alpha(Prkca)
	Prkd3	protein kinase D3(Prkd3)
	Pkn2	protein kinase N2(Pkn2)
	Prkaa2	protein kinase, AMP-activated, alpha 2 catalytic subunit(Prkaa2)
	Prkx	protein kinase, X-linked(Prkx)
	Ptpra	protein tyrosine phosphatase, receptor type, A(Ptpra)
	Pdk3	pyruvate dehydrogenase kinase, isoenzyme 3(Pdk3)
	Rps6ka3	ribosomal protein S6 kinase polypeptide 3(Rps6ka3)
	Rps6ka6	ribosomal protein S6 kinase polypeptide 6(Rps6ka6)
	Rps6kb1	ribosomal protein S6 kinase, polypeptide 1(Rps6kb1)
	Rps6ka5	ribosomal protein S6 kinase, polypeptide 5(Rps6ka5)
	Runx3	runt related transcription factor 3(Runx3)
	Stk24	serine/threonine kinase 24(Stk24)
	Stk39	serine/threonine kinase 39(Stk39)
	Stk4	serine/threonine kinase 4(Stk4)
	Sgk2	serum/glucocorticoid regulated kinase 2(Sgk2)
	Sgk3	serum/glucocorticoid regulated kinase 3(Sgk3)
	Tssk6	testis-specific serine kinase 6(Tssk6)
	Tgfb2	transforming growth factor, beta 2(Tgfb2)
	Trpm6	transient receptor potential cation channel, subfamily M, member 6(Trpm6)
	Trim24	tripartite motif-containing 24(Trim24)
	Ywhaz	tyrosine 3-monooxygenase/tryptophan 5-monooxygenase activation protein, zeta polypeptide(Ywhaz)
	Ulk1	unc-51 like kinase 1(Ulk1)
	Ulk2	unc-51 like kinase 2(Ulk2)
	Ulk4	unc-51-like kinase 4(Ulk4)
	Abl2	v-abl Abelson murine leukemia viral oncogene 2 (arg, Abelson-related gene)(Abl2)
	Raf1	v-raf-leukemia viral oncogene 1(Raf1)
	Wnt5a	wingless-type MMTV integration site family, member 5A(Wnt5a)
	Zap70	zeta-chain (TCR) associated protein kinase(Zap70)
transmembrane transport	Abcg8	ATP binding cassette subfamily G member 8(Abcg8)
	Abcb7	ATP-binding cassette, sub-family B (MDR/TAP), member 7(Abcb7)
	Abcc6	ATP-binding cassette, sub-family C (CFTR/MRP), member 6(Abcc6)
	Abcc9	ATP-binding cassette, sub-family C (CFTR/MRP), member 9(Abcc9)
	Atp6v0e2	ATPase, H+ transporting, lysosomal V0 subunit E2(Atp6v0e2)
	Ano3	anoctamin 3(Ano3)
	Ano5	anoctamin 5(Ano5)
	Ano6	anoctamin 6(Ano6)
	Aqp2	aquaporin 2(Aqp2)
	Cacna1c	calcium channel, voltage-dependent, L type, alpha 1C subunit(Cacna1c)
	Cacna1d	calcium channel, voltage-dependent, L type, alpha 1D subunit(Cacna1d)
	Cacna1e	calcium channel, voltage-dependent, R type, alpha 1E subunit(Cacna1e)
	Clcn3	chloride channel, voltage-sensitive 3(Clcn3)
	Gja1	gap junction protein, alpha 1(Gja1)
	Hcn1	hyperpolarization activated cyclic nucleotide gated potassium channel 1(Hcn1)
	Itpr2	inositol 1,4,5-triphosphate receptor 2(Itpr2)
	Itpr1	inositol 1,4,5-trisphosphate receptor 1(Itpr1)
	Mfsd1	major facilitator superfamily domain containing 1(Mfsd1)
	Panx1	pannexin 1(Panx1)
	Kcnv1	potassium channel, subfamily V, member 1(Kcnv1)
	Kcnb1	potassium voltage gated channel, Shab-related subfamily, member 1(Kcnb1)
	Kcnb2	potassium voltage gated channel, Shab-related subfamily, member 2(Kcnb2)
	Kcnc3	potassium voltage gated channel, Shaw-related subfamily, member 3(Kcnc3)
	Kcnd3	potassium voltage-gated channel, Shal-related family, member 3(Kcnd3)
	Kcna1	potassium voltage-gated channel, shaker-related subfamily, member 1(Kcna1)
	Kcna2	potassium voltage-gated channel, shaker-related subfamily, member 2(Kcna2)
	Kcna4	potassium voltage-gated channel, shaker-related subfamily, member 4(Kcna4)
	Kcng3	potassium voltage-gated channel, subfamily G, member 3(Kcng3)
	Kcnh5	potassium voltage-gated channel, subfamily H (eag-related), member 5(Kcnh5)
	Kcnh7	potassium voltage-gated channel, subfamily H (eag-related), member 7(Kcnh7)
	Kcnq1	potassium voltage-gated channel, subfamily Q, member 1(Kcnq1)
	Kcnq3	potassium voltage-gated channel, subfamily Q, member 3(Kcnq3)
	Sfxn1	sideroflexin 1(Sfxn1)
	Scn3a	sodium channel, voltage-gated, type III, alpha(Scn3a)
	Slc12a2	solute carrier family 12, member 2(Slc12a2)
	Slc15a4	solute carrier family 15, member 4(Slc15a4)
	Slc16a12	solute carrier family 16 (monocarboxylic acid transporters), member 12(Slc16a12)
	Slc16a14	solute carrier family 16 (monocarboxylic acid transporters), member 14(Slc16a14)
	Slc16a4	solute carrier family 16 (monocarboxylic acid transporters), member 4(Slc16a4)
	Slc16a7	solute carrier family 16 (monocarboxylic acid transporters), member 7(Slc16a7)
	Slc17a2	solute carrier family 17 (sodium phosphate), member 2(Slc17a2)
	Slc17a6	solute carrier family 17 (sodium-dependent inorganic phosphate cotransporter), member 6(Slc17a6)
	Slc2a10	solute carrier family 2 (facilitated glucose transporter), member 10(Slc2a10)
	Slc2a13	solute carrier family 2 (facilitated glucose transporter), member 13(Slc2a13)
	Slc22a15	solute carrier family 22 (organic anion/cation transporter), member 15(Slc22a15)
	Slc22a1	solute carrier family 22 (organic cation transporter), member 1(Slc22a1)
	Slc22a22	solute carrier family 22 (organic cation transporter), member 22(Slc22a22)
	Slc22a23	solute carrier family 22, member 23(Slc22a23)
	Slc23a1	solute carrier family 23 (nucleobase transporters), member 1(Slc23a1)
	Slc24a2	solute carrier family 24 (sodium/potassium/calcium exchanger), member 2(Slc24a2)
	Slc24a3	solute carrier family 24 (sodium/potassium/calcium exchanger), member 3(Slc24a3)
	Slc24a4	solute carrier family 24 (sodium/potassium/calcium exchanger), member 4(Slc24a4)
	Slc25a12	solute carrier family 25 (mitochondrial carrier, Aralar), member 12(Slc25a12)
	Slc25a4	solute carrier family 25 (mitochondrial carrier, adenine nucleotide translocator), member 4(Slc25a4)
	Slc25a32	solute carrier family 25, member 32(Slc25a32)
	Slc25a42	solute carrier family 25, member 42(Slc25a42)
	Slc25a43	solute carrier family 25, member 43(Slc25a43)
	Slc25a45	solute carrier family 25, member 45(Slc25a45)
	Slc26a2	solute carrier family 26 (sulfate transporter), member 2(Slc26a2)
	Slc26a3	solute carrier family 26, member 3(Slc26a3)
	Slc26a7	solute carrier family 26, member 7(Slc26a7)
	Slc26a9	solute carrier family 26, member 9(Slc26a9)
	Slc30a7	solute carrier family 30 (zinc transporter), member 7(Slc30a7)
	Slc30a9	solute carrier family 30 (zinc transporter), member 9(Slc30a9)
	Slc35b4	solute carrier family 35, member B4(Slc35b4)
	Slc39a5	solute carrier family 39 (metal ion transporter), member 5(Slc39a5)
	Slc39a8	solute carrier family 39 (metal ion transporter), member 8(Slc39a8)
	Slc39a10	solute carrier family 39 (zinc transporter), member 10(Slc39a10)
	Slc39a14	solute carrier family 39 (zinc transporter), member 14(Slc39a14)
	Slc39a7	solute carrier family 39 (zinc transporter), member 7(Slc39a7)
	Slc4a3	solute carrier family 4 (anion exchanger), member 3(Slc4a3)
	Slc4a4	solute carrier family 4 (anion exchanger), member 4(Slc4a4)
	Slc4a9	solute carrier family 4, sodium bicarbonate cotransporter, member 9(Slc4a9)
	Slc44a2	solute carrier family 44, member 2(Slc44a2)
	Slc5a3	solute carrier family 5 (inositol transporters), member 3(Slc5a3)
	Slc7a1	solute carrier family 7 (cationic amino acid transporter, y+ system), member 1(Slc7a1)
	Slc7a11	solute carrier family 7 (cationic amino acid transporter, y+ system), member 11(Slc7a11)
	Slc7a2	solute carrier family 7 (cationic amino acid transporter, y+ system), member 2(Slc7a2)
	Slc7a4	solute carrier family 7 (cationic amino acid transporter, y+ system), member 4(Slc7a4)
	Slc8a1	solute carrier family 8 (sodium/calcium exchanger), member 1(Slc8a1)
	Slc9a1	solute carrier family 9 (sodium/hydrogen exchanger), member 1(Slc9a1)
	Slc9a7	solute carrier family 9 (sodium/hydrogen exchanger), member 7(Slc9a7)
	Slc9a9	solute carrier family 9 (sodium/hydrogen exchanger), member 9(Slc9a9)
	Slco1a1	solute carrier organic anion transporter family, member 1a1(Slco1a1)
	Slco1b2	solute carrier organic anion transporter family, member 1b2(Slco1b2)
	Slco2a1	solute carrier organic anion transporter family, member 2a1(Slco2a1)
	Slco3a1	solute carrier organic anion transporter family, member 3a1(Slco3a1)
	Sv2c	synaptic vesicle glycoprotein 2c(Sv2c)
	Trpc1	transient receptor potential cation channel, subfamily C, member 1(Trpc1)
	Trpc5	transient receptor potential cation channel, subfamily C, member 5(Trpc5)
	Trpm4	transient receptor potential cation channel, subfamily M, member 4(Trpm4)
	Trpm6	transient receptor potential cation channel, subfamily M, member 6(Trpm6)
