# Supplementary material for: microRNA-guided immunity against respiratory virus infection in human and mouse lung cells
Source: Biol Open. 2024 Jun 17;13(6):bio060172. doi: 10.1242/bio.060172 (PMC11212637; doi:10.1242/bio.060172)
Supplement: Table S11. The GO analysis of 60 upregulated genes in MPIV-infected A549 cells (1 h, SeV/mock > 2). [file biolopen-13-060172-TableS11.xlsx]

## Sheet: Table S11
Supplementary Table S11. The GO analysis of 60 upregulated genes in MPIV-infected A549 cells (1 h, SeV/mock > 2).
The top 10 GO terms and gene lists were shown.
GO term	OFFICIAL_GENE_SYMBOL	GENE NAME
defense response to virus	OASL	2'-5'-oligoadenylate synthetase like(OASL)
	ISG15	ISG15 ubiquitin like modifier(ISG15)
	IFNB1	interferon beta 1(IFNB1)
	IFIT1	interferon induced protein with tetratricopeptide repeats 1(IFIT1)
	IFIT2	interferon induced protein with tetratricopeptide repeats 2(IFIT2)
	IFIT3	interferon induced protein with tetratricopeptide repeats 3(IFIT3)
	IFNL1	interferon lambda 1(IFNL1)
	IFNL2	interferon lambda 2(IFNL2)
	IFNL3	interferon lambda 3(IFNL3)
	PMAIP1	phorbol-12-myristate-13-acetate-induced protein 1(PMAIP1)
positive regulation of transcription from RNA polymerase II promoter	CXCL10	C-X-C motif chemokine ligand 10(CXCL10)
	DDIT3	DNA damage inducible transcript 3(DDIT3)
	FOS	Fos proto-oncogene, AP-1 transcription factor subunit(FOS)
	FOSB	FosB proto-oncogene, AP-1 transcription factor subunit(FOSB)
	JUN	Jun proto-oncogene, AP-1 transcription factor subunit(JUN)
	KLF6	KLF transcription factor 6(KLF6)
	MAFF	MAF bZIP transcription factor F(MAFF)
	NFKBIA	NFKB inhibitor alpha(NFKBIA)
	ATF3	activating transcription factor 3(ATF3)
	EGR1	early growth response 1(EGR1)
	HES1	hes family bHLH transcription factor 1(HES1)
	IFNB1	interferon beta 1(IFNB1)
	KDM6B	lysine demethylase 6B(KDM6B)
	NR4A1	nuclear receptor subfamily 4 group A member 1(NR4A1)
	NR4A2	nuclear receptor subfamily 4 group A member 2(NR4A2)
	NR4A3	nuclear receptor subfamily 4 group A member 3(NR4A3)
inflammatory response	CXCL1	C-X-C motif chemokine ligand 1(CXCL1)
	CXCL10	C-X-C motif chemokine ligand 10(CXCL10)
	CXCL2	C-X-C motif chemokine ligand 2(CXCL2)
	CXCL3	C-X-C motif chemokine ligand 3(CXCL3)
	CXCL8	C-X-C motif chemokine ligand 8(CXCL8)
	FOS	Fos proto-oncogene, AP-1 transcription factor subunit(FOS)
	NFKBIZ	NFKB inhibitor zeta(NFKBIZ)
	TNFAIP3	TNF alpha induced protein 3(TNFAIP3)
	KDM6B	lysine demethylase 6B(KDM6B)
	PTGS2	prostaglandin-endoperoxide synthase 2(PTGS2)
negative regulation of viral genome replication	OASL	2'-5'-oligoadenylate synthetase like(OASL)
	ISG15	ISG15 ubiquitin like modifier(ISG15)
	IFNB1	interferon beta 1(IFNB1)
	IFIT1	interferon induced protein with tetratricopeptide repeats 1(IFIT1)
	IFNL3	interferon lambda 3(IFNL3)
skeletal muscle cell differentiation	FOS	Fos proto-oncogene, AP-1 transcription factor subunit(FOS)
	MAFF	MAF bZIP transcription factor F(MAFF)
	ATF3	activating transcription factor 3(ATF3)
	EGR1	early growth response 1(EGR1)
	NR4A1	nuclear receptor subfamily 4 group A member 1(NR4A1)
response to virus	OASL	2'-5'-oligoadenylate synthetase like(OASL)
	ISG15	ISG15 ubiquitin like modifier(ISG15)
	IFNB1	interferon beta 1(IFNB1)
	IFIT1	interferon induced protein with tetratricopeptide repeats 1(IFIT1)
	IFIT2	interferon induced protein with tetratricopeptide repeats 2(IFIT2)
	IFIT3	interferon induced protein with tetratricopeptide repeats 3(IFIT3)
cellular response to lipopolysaccharide	CXCL1	C-X-C motif chemokine ligand 1(CXCL1)
	CXCL10	C-X-C motif chemokine ligand 10(CXCL10)
	CXCL2	C-X-C motif chemokine ligand 2(CXCL2)
	CXCL3	C-X-C motif chemokine ligand 3(CXCL3)
	CXCL8	C-X-C motif chemokine ligand 8(CXCL8)
	TNFAIP3	TNF alpha induced protein 3(TNFAIP3)
	ZFP36	ZFP36 ring finger protein(ZFP36)
chemokine-mediated signaling pathway	CXCL1	C-X-C motif chemokine ligand 1(CXCL1)
	CXCL10	C-X-C motif chemokine ligand 10(CXCL10)
	CXCL2	C-X-C motif chemokine ligand 2(CXCL2)
	CXCL3	C-X-C motif chemokine ligand 3(CXCL3)
	CXCL8	C-X-C motif chemokine ligand 8(CXCL8)
killing of cells of other organism	CXCL1	C-X-C motif chemokine ligand 1(CXCL1)
	CXCL10	C-X-C motif chemokine ligand 10(CXCL10)
	CXCL2	C-X-C motif chemokine ligand 2(CXCL2)
	CXCL3	C-X-C motif chemokine ligand 3(CXCL3)
	CXCL8	C-X-C motif chemokine ligand 8(CXCL8)
cellular response to tumor necrosis factor	CXCL8	C-X-C motif chemokine ligand 8(CXCL8)
	FOS	Fos proto-oncogene, AP-1 transcription factor subunit(FOS)
	NFKBIA	NFKB inhibitor alpha(NFKBIA)
	ZFP36	ZFP36 ring finger protein(ZFP36)
	CYP1B1	cytochrome P450 family 1 subfamily B member 1(CYP1B1)
	HES1	hes family bHLH transcription factor 1(HES1)
