# Supplementary material for: microRNA-guided immunity against respiratory virus infection in human and mouse lung cells
Source: Biol Open. 2024 Jun 17;13(6):bio060172. doi: 10.1242/bio.060172 (PMC11212637; doi:10.1242/bio.060172)
Supplement: Table S12. The GO analysis of 209 upregulated genes in MPIV-infected A549 cells (2 h, SeV/mock > 2). [file biolopen-13-060172-TableS12.xlsx]

## Sheet: Table S12
Supplementary Table S12. The GO analysis of 209 upregulated genes in MPIV-infected A549 cells (2 h, SeV/mock > 2).
The top 10 GO terms and gene lists were shown.
GO term	OFFICIAL_GENE_SYMBOL	GENE NAME
response to virus	OAS2	2'-5'-oligoadenylate synthetase 2(OAS2)
	OASL	2'-5'-oligoadenylate synthetase like(OASL)
	CCL4	C-C motif chemokine ligand 4(CCL4)
	CCL5	C-C motif chemokine ligand 5(CCL5)
	CXCR4	C-X-C motif chemokine receptor 4(CXCR4)
	DHX58	DExH-box helicase 58(DHX58)
	FOSL1	FOS like 1, AP-1 transcription factor subunit(FOSL1)
	ISG15	ISG15 ubiquitin like modifier(ISG15)
	MX1	MX dynamin like GTPase 1(MX1)
	RIGI	RNA sensor RIG-I(RIGI)
	CYP1A1	cytochrome P450 family 1 subfamily A member 1(CYP1A1)
	IFNB1	interferon beta 1(IFNB1)
	IFI44	interferon induced protein 44(IFI44)
	IFIT1	interferon induced protein with tetratricopeptide repeats 1(IFIT1)
	IFIT2	interferon induced protein with tetratricopeptide repeats 2(IFIT2)
	IFIT3	interferon induced protein with tetratricopeptide repeats 3(IFIT3)
	IFIH1	interferon induced with helicase C domain 1(IFIH1)
	ISG20	interferon stimulated exonuclease gene 20(ISG20)
	IL12A	interleukin 12A(IL12A)
	RSAD2	radical S-adenosyl methionine domain containing 2(RSAD2)
	TNF	tumor necrosis factor(TNF)
	ZC3HAV1	zinc finger CCCH-type containing, antiviral 1(ZC3HAV1)
defense response to virus	OAS2	2'-5'-oligoadenylate synthetase 2(OAS2)
	OASL	2'-5'-oligoadenylate synthetase like(OASL)
	DHX58	DExH-box helicase 58(DHX58)
	HERC5	HECT and RLD domain containing E3 ubiquitin protein ligase 5(HERC5)
	ISG15	ISG15 ubiquitin like modifier(ISG15)
	MX1	MX dynamin like GTPase 1(MX1)
	RIGI	RNA sensor RIG-I(RIGI)
	TICAM1	TIR domain containing adaptor molecule 1(TICAM1)
	GBP1	guanylate binding protein 1(GBP1)
	IFI6	interferon alpha inducible protein 6(IFI6)
	IFNB1	interferon beta 1(IFNB1)
	IFIT1	interferon induced protein with tetratricopeptide repeats 1(IFIT1)
	IFIT2	interferon induced protein with tetratricopeptide repeats 2(IFIT2)
	IFIT3	interferon induced protein with tetratricopeptide repeats 3(IFIT3)
	IFIT5	interferon induced protein with tetratricopeptide repeats 5(IFIT5)
	IFIH1	interferon induced with helicase C domain 1(IFIH1)
	IFNL1	interferon lambda 1(IFNL1)
	IFNL2	interferon lambda 2(IFNL2)
	IFNL3	interferon lambda 3(IFNL3)
	IFNL4	interferon lambda 4 (gene/pseudogene)(IFNL4)
	IRF1	interferon regulatory factor 1(IRF1)
	ISG20	interferon stimulated exonuclease gene 20(ISG20)
	IL6	interleukin 6(IL6)
	PMAIP1	phorbol-12-myristate-13-acetate-induced protein 1(PMAIP1)
	RSAD2	radical S-adenosyl methionine domain containing 2(RSAD2)
	ZC3HAV1	zinc finger CCCH-type containing, antiviral 1(ZC3HAV1)
	ZNFX1	zinc finger NFX1-type containing 1(ZNFX1)
negative regulation of viral genome replication	OAS2	2'-5'-oligoadenylate synthetase 2(OAS2)
	OASL	2'-5'-oligoadenylate synthetase like(OASL)
	CCL5	C-C motif chemokine ligand 5(CCL5)
	ISG15	ISG15 ubiquitin like modifier(ISG15)
	MX1	MX dynamin like GTPase 1(MX1)
	IFNB1	interferon beta 1(IFNB1)
	IFIT1	interferon induced protein with tetratricopeptide repeats 1(IFIT1)
	IFIT5	interferon induced protein with tetratricopeptide repeats 5(IFIT5)
	IFIH1	interferon induced with helicase C domain 1(IFIH1)
	IFNL3	interferon lambda 3(IFNL3)
	ISG20	interferon stimulated exonuclease gene 20(ISG20)
	RSAD2	radical S-adenosyl methionine domain containing 2(RSAD2)
	TNF	tumor necrosis factor(TNF)
	ZC3HAV1	zinc finger CCCH-type containing, antiviral 1(ZC3HAV1)
	ZNFX1	zinc finger NFX1-type containing 1(ZNFX1)
inflammatory response	BCL6	BCL6 transcription repressor(BCL6)
	CCL2	C-C motif chemokine ligand 2(CCL2)
	CCL20	C-C motif chemokine ligand 20(CCL20)
	CCL4	C-C motif chemokine ligand 4(CCL4)
	CCL5	C-C motif chemokine ligand 5(CCL5)
	CXCL1	C-X-C motif chemokine ligand 1(CXCL1)
	CXCL10	C-X-C motif chemokine ligand 10(CXCL10)
	CXCL11	C-X-C motif chemokine ligand 11(CXCL11)
	CXCL2	C-X-C motif chemokine ligand 2(CXCL2)
	CXCL3	C-X-C motif chemokine ligand 3(CXCL3)
	CXCL8	C-X-C motif chemokine ligand 8(CXCL8)
	CXCR4	C-X-C motif chemokine receptor 4(CXCR4)
	FOS	Fos proto-oncogene, AP-1 transcription factor subunit(FOS)
	NFKBID	NFKB inhibitor delta(NFKBID)
	NFKBIZ	NFKB inhibitor zeta(NFKBIZ)
	TICAM1	TIR domain containing adaptor molecule 1(TICAM1)
	TNFAIP3	TNF alpha induced protein 3(TNFAIP3)
	CSF1	colony stimulating factor 1(CSF1)
	HDAC5	histone deacetylase 5(HDAC5)
	IL1A	interleukin 1 alpha(IL1A)
	IRAK2	interleukin 1 receptor associated kinase 2(IRAK2)
	IL6	interleukin 6(IL6)
	KDM6B	lysine demethylase 6B(KDM6B)
	OLR1	oxidized low density lipoprotein receptor 1(OLR1)
	PTX3	pentraxin 3(PTX3)
	PTGER4	prostaglandin E receptor 4(PTGER4)
	PTGS2	prostaglandin-endoperoxide synthase 2(PTGS2)
	THBS1	thrombospondin 1(THBS1)
	TNF	tumor necrosis factor(TNF)
innate immune response	OAS2	2'-5'-oligoadenylate synthetase 2(OAS2)
	OASL	2'-5'-oligoadenylate synthetase like(OASL)
	BCL10	BCL10 immune signaling adaptor(BCL10)
	DHX58	DExH-box helicase 58(DHX58)
	HERC5	HECT and RLD domain containing E3 ubiquitin protein ligase 5(HERC5)
	MX1	MX dynamin like GTPase 1(MX1)
	PRDM1	PR/SET domain 1(PRDM1)
	RIGI	RNA sensor RIG-I(RIGI)
	TICAM1	TIR domain containing adaptor molecule 1(TICAM1)
	APOL1	apolipoprotein L1(APOL1)
	CSF1	colony stimulating factor 1(CSF1)
	DEFB114	defensin beta 114(DEFB114)
	IFI6	interferon alpha inducible protein 6(IFI6)
	IFIT2	interferon induced protein with tetratricopeptide repeats 2(IFIT2)
	IFIT3	interferon induced protein with tetratricopeptide repeats 3(IFIT3)
	IFIT5	interferon induced protein with tetratricopeptide repeats 5(IFIT5)
	IFIH1	interferon induced with helicase C domain 1(IFIH1)
	IFNL1	interferon lambda 1(IFNL1)
	IFNL2	interferon lambda 2(IFNL2)
	IFNL3	interferon lambda 3(IFNL3)
	IFNL4	interferon lambda 4 (gene/pseudogene)(IFNL4)
	ISG20	interferon stimulated exonuclease gene 20(ISG20)
	HLA-A	major histocompatibility complex, class I, A(HLA-A)
	NEURL3	neuralized E3 ubiquitin protein ligase 3(NEURL3)
	PTX3	pentraxin 3(PTX3)
	PARP14	poly(ADP-ribose) polymerase family member 14(PARP14)
	RSAD2	radical S-adenosyl methionine domain containing 2(RSAD2)
	SAMD9	sterile alpha motif domain containing 9(SAMD9)
	TRIM21	tripartite motif containing 21(TRIM21)
	TRIM26	tripartite motif containing 26(TRIM26)
	ZC3HAV1	zinc finger CCCH-type containing, antiviral 1(ZC3HAV1)
	ZNFX1	zinc finger NFX1-type containing 1(ZNFX1)
positive regulation of transcription from RNA polymerase II promoter	CXCL10	C-X-C motif chemokine ligand 10(CXCL10)
	CEBPD	CCAAT enhancer binding protein delta(CEBPD)
	CREBRF	CREB3 regulatory factor(CREBRF)
	CITED2	Cbp/p300 interacting transactivator with Glu/Asp rich carboxy-terminal domain 2(CITED2)
	FOSL1	FOS like 1, AP-1 transcription factor subunit(FOSL1)
	FOS	Fos proto-oncogene, AP-1 transcription factor subunit(FOS)
	FOSB	FosB proto-oncogene, AP-1 transcription factor subunit(FOSB)
	GATA6	GATA binding protein 6(GATA6)
	JUN	Jun proto-oncogene, AP-1 transcription factor subunit(JUN)
	JUNB	JunB proto-oncogene, AP-1 transcription factor subunit(JUNB)
	KLF2	KLF transcription factor 2(KLF2)
	KLF4	KLF transcription factor 4(KLF4)
	KLF6	KLF transcription factor 6(KLF6)
	MAFF	MAF bZIP transcription factor F(MAFF)
	NFKBIA	NFKB inhibitor alpha(NFKBIA)
	RIGI	RNA sensor RIG-I(RIGI)
	XBP1	X-box binding protein 1(XBP1)
	ATF3	activating transcription factor 3(ATF3)
	CSRNP1	cysteine and serine rich nuclear protein 1(CSRNP1)
	EGR1	early growth response 1(EGR1)
	EGR2	early growth response 2(EGR2)
	EGR3	early growth response 3(EGR3)
	EGR4	early growth response 4(EGR4)
	HDAC5	histone deacetylase 5(HDAC5)
	HOXB4	homeobox B4(HOXB4)
	HOXB9	homeobox B9(HOXB9)
	HOXD10	homeobox D10(HOXD10)
	HOXD9	homeobox D9(HOXD9)
	IER2	immediate early response 2(IER2)
	INHBA	inhibin subunit beta A(INHBA)
	IFNB1	interferon beta 1(IFNB1)
	IRF1	interferon regulatory factor 1(IRF1)
	IL1A	interleukin 1 alpha(IL1A)
	IL6	interleukin 6(IL6)
	KDM6B	lysine demethylase 6B(KDM6B)
	NCOA7	nuclear receptor coactivator 7(NCOA7)
	NR4A1	nuclear receptor subfamily 4 group A member 1(NR4A1)
	NR4A2	nuclear receptor subfamily 4 group A member 2(NR4A2)
	NR4A3	nuclear receptor subfamily 4 group A member 3(NR4A3)
	RGCC	regulator of cell cycle(RGCC)
	STAT5A	signal transducer and activator of transcription 5A(STAT5A)
	TNF	tumor necrosis factor(TNF)
cellular response to lipopolysaccharide	BCL10	BCL10 immune signaling adaptor(BCL10)
	CCL2	C-C motif chemokine ligand 2(CCL2)
	CXCL1	C-X-C motif chemokine ligand 1(CXCL1)
	CXCL10	C-X-C motif chemokine ligand 10(CXCL10)
	CXCL11	C-X-C motif chemokine ligand 11(CXCL11)
	CXCL2	C-X-C motif chemokine ligand 2(CXCL2)
	CXCL3	C-X-C motif chemokine ligand 3(CXCL3)
	CXCL8	C-X-C motif chemokine ligand 8(CXCL8)
	CD274	CD274 molecule(CD274)
	TICAM1	TIR domain containing adaptor molecule 1(TICAM1)
	TNFAIP3	TNF alpha induced protein 3(TNFAIP3)
	XBP1	X-box binding protein 1(XBP1)
	ZFP36	ZFP36 ring finger protein(ZFP36)
	CSF2	colony stimulating factor 2(CSF2)
	ICAM1	intercellular adhesion molecule 1(ICAM1)
	IL1A	interleukin 1 alpha(IL1A)
	IL6	interleukin 6(IL6)
	TNF	tumor necrosis factor(TNF)
cellular response to tumor necrosis factor	CCL2	C-C motif chemokine ligand 2(CCL2)
	CCL20	C-C motif chemokine ligand 20(CCL20)
	CCL4	C-C motif chemokine ligand 4(CCL4)
	CCL5	C-C motif chemokine ligand 5(CCL5)
	CXCL8	C-X-C motif chemokine ligand 8(CXCL8)
	FOS	Fos proto-oncogene, AP-1 transcription factor subunit(FOS)
	KLF2	KLF transcription factor 2(KLF2)
	NFKBIA	NFKB inhibitor alpha(NFKBIA)
	ZFP36L1	ZFP36 ring finger protein like 1(ZFP36L1)
	ZFP36L2	ZFP36 ring finger protein like 2(ZFP36L2)
	ZFP36	ZFP36 ring finger protein(ZFP36)
	CYP1B1	cytochrome P450 family 1 subfamily B member 1(CYP1B1)
	GBP1	guanylate binding protein 1(GBP1)
	ICAM1	intercellular adhesion molecule 1(ICAM1)
	THBS1	thrombospondin 1(THBS1)
JAK-STAT cascade	CCL2	C-C motif chemokine ligand 2(CCL2)
	CSF2	colony stimulating factor 2(CSF2)
	IFNB1	interferon beta 1(IFNB1)
	IFNL1	interferon lambda 1(IFNL1)
	IFNL2	interferon lambda 2(IFNL2)
	IFNL3	interferon lambda 3(IFNL3)
	IFNL4	interferon lambda 4 (gene/pseudogene)(IFNL4)
	STAT5A	signal transducer and activator of transcription 5A(STAT5A)
	SOCS1	suppressor of cytokine signaling 1(SOCS1)
	SOCS3	suppressor of cytokine signaling 3(SOCS3)
immune response	CCL2	C-C motif chemokine ligand 2(CCL2)
	CCL20	C-C motif chemokine ligand 20(CCL20)
	CCL4	C-C motif chemokine ligand 4(CCL4)
	CCL5	C-C motif chemokine ligand 5(CCL5)
	CXCL2	C-X-C motif chemokine ligand 2(CXCL2)
	CXCL8	C-X-C motif chemokine ligand 8(CXCL8)
	CXCR4	C-X-C motif chemokine receptor 4(CXCR4)
	CD274	CD274 molecule(CD274)
	TNFSF9	TNF superfamily member 9(TNFSF9)
	ULBP2	UL16 binding protein 2(ULBP2)
	ULBP3	UL16 binding protein 3(ULBP3)
	XBP1	X-box binding protein 1(XBP1)
	CSF2	colony stimulating factor 2(CSF2)
	IFI6	interferon alpha inducible protein 6(IFI6)
	IFI44	interferon induced protein 44(IFI44)
	IL1A	interleukin 1 alpha(IL1A)
	IL12A	interleukin 12A(IL12A)
	HLA-A	major histocompatibility complex, class I, A(HLA-A)
	NFIL3	nuclear factor, interleukin 3 regulated(NFIL3)
	PTGER4	prostaglandin E receptor 4(PTGER4)
	RAET1L	retinoic acid early transcript 1L(RAET1L)
	SECTM1	secreted and transmembrane 1(SECTM1)
	THBS1	thrombospondin 1(THBS1)
	TNF	tumor necrosis factor(TNF)
