# Supplementary material for: microRNA-guided immunity against respiratory virus infection in human and mouse lung cells
Source: Biol Open. 2024 Jun 17;13(6):bio060172. doi: 10.1242/bio.060172 (PMC11212637; doi:10.1242/bio.060172)
Supplement: Table S13. The GO analysis of 889 upregulated genes in MPIV-infected A549 cells (6 h, SeV/mock > 2). [file biolopen-13-060172-TableS13.xlsx]

## Sheet: Table S13
Supplementary Table S13. The GO analysis of 889 upregulated genes in MPIV-infected A549 cells (6 h, SeV/mock > 2).
The top 10 GO terms and gene lists were shown.
GO term	OFFICIAL_GENE_SYMBOL	GENE NAME
defense response to virus	OAS1	2'-5'-oligoadenylate synthetase 1(OAS1)
	OAS2	2'-5'-oligoadenylate synthetase 2(OAS2)
	OAS3	2'-5'-oligoadenylate synthetase 3(OAS3)
	OASL	2'-5'-oligoadenylate synthetase like(OASL)
	BNIP3	BCL2 interacting protein 3(BNIP3)
	CD40	CD40 molecule(CD40)
	DDX60L	DExD/H-box 60 like(DDX60L)
	DDX60	DExD/H-box helicase 60(DDX60)
	DHX58	DExH-box helicase 58(DHX58)
	DNAJC3	DnaJ heat shock protein family (Hsp40) member C3(DNAJC3)
	HERC5	HECT and RLD domain containing E3 ubiquitin protein ligase 5(HERC5)
	ISG15	ISG15 ubiquitin like modifier(ISG15)
	MX1	MX dynamin like GTPase 1(MX1)
	NLRC5	NLR family CARD domain containing 5(NLRC5)
	PML	PML nuclear body scaffold(PML)
	RELA	RELA proto-oncogene, NF-kB subunit(RELA)
	RIGI	RNA sensor RIG-I(RIGI)
	SAMHD1	SAM and HD domain containing deoxynucleoside triphosphate triphosphohydrolase 1(SAMHD1)
	TICAM1	TIR domain containing adaptor molecule 1(TICAM1)
	BST2	bone marrow stromal cell antigen 2(BST2)
	DTX3L	deltex E3 ubiquitin ligase 3L(DTX3L)
	GBP1	guanylate binding protein 1(GBP1)
	GBP3	guanylate binding protein 3(GBP3)
	GBP7	guanylate binding protein 7(GBP7)
	IKBKE	inhibitor of nuclear factor kappa B kinase subunit epsilon(IKBKE)
	IFNAR2	interferon alpha and beta receptor subunit 2(IFNAR2)
	IFI27	interferon alpha inducible protein 27(IFI27)
	IFI6	interferon alpha inducible protein 6(IFI6)
	IFNB1	interferon beta 1(IFNB1)
	IFNGR2	interferon gamma receptor 2(IFNGR2)
	IFIT1	interferon induced protein with tetratricopeptide repeats 1(IFIT1)
	IFIT2	interferon induced protein with tetratricopeptide repeats 2(IFIT2)
	IFIT3	interferon induced protein with tetratricopeptide repeats 3(IFIT3)
	IFIT5	interferon induced protein with tetratricopeptide repeats 5(IFIT5)
	IFIH1	interferon induced with helicase C domain 1(IFIH1)
	IFNL1	interferon lambda 1(IFNL1)
	IFNL2	interferon lambda 2(IFNL2)
	IFNL3	interferon lambda 3(IFNL3)
	IFNL4	interferon lambda 4 (gene/pseudogene)(IFNL4)
	IRF1	interferon regulatory factor 1(IRF1)
	IRF2	interferon regulatory factor 2(IRF2)
	IRF5	interferon regulatory factor 5(IRF5)
	IRF7	interferon regulatory factor 7(IRF7)
	IRF9	interferon regulatory factor 9(IRF9)
	ISG20	interferon stimulated exonuclease gene 20(ISG20)
	IL23A	interleukin 23 subunit alpha(IL23A)
	IL6	interleukin 6(IL6)
	MAP3K14	mitogen-activated protein kinase kinase kinase 14(MAP3K14)
	PMAIP1	phorbol-12-myristate-13-acetate-induced protein 1(PMAIP1)
	PLSCR1	phospholipid scramblase 1(PLSCR1)
	PARP9	poly(ADP-ribose) polymerase family member 9(PARP9)
	RSAD2	radical S-adenosyl methionine domain containing 2(RSAD2)
	RTP4	receptor transporter protein 4(RTP4)
	SLFN11	schlafen family member 11(SLFN11)
	SHFL	shiftless antiviral inhibitor of ribosomal frameshifting(SHFL)
	STAT2	signal transducer and activator of transcription 2(STAT2)
	TLR3	toll like receptor 3(TLR3)
	TRIM56	tripartite motif containing 56(TRIM56)
	ZC3H12A	zinc finger CCCH-type containing 12A(ZC3H12A)
	ZC3HAV1	zinc finger CCCH-type containing, antiviral 1(ZC3HAV1)
	ZNFX1	zinc finger NFX1-type containing 1(ZNFX1)
negative regulation of viral genome replication	OAS1	2'-5'-oligoadenylate synthetase 1(OAS1)
	OAS2	2'-5'-oligoadenylate synthetase 2(OAS2)
	OAS3	2'-5'-oligoadenylate synthetase 3(OAS3)
	OASL	2'-5'-oligoadenylate synthetase like(OASL)
	CCL5	C-C motif chemokine ligand 5(CCL5)
	FAM111A	FAM111 trypsin like peptidase A(FAM111A)
	ISG15	ISG15 ubiquitin like modifier(ISG15)
	MX1	MX dynamin like GTPase 1(MX1)
	SRPK2	SRSF protein kinase 2(SRPK2)
	TNIP1	TNFAIP3 interacting protein 1(TNIP1)
	BST2	bone marrow stromal cell antigen 2(BST2)
	IFNB1	interferon beta 1(IFNB1)
	IFIT1	interferon induced protein with tetratricopeptide repeats 1(IFIT1)
	IFIT5	interferon induced protein with tetratricopeptide repeats 5(IFIT5)
	IFIH1	interferon induced with helicase C domain 1(IFIH1)
	IFNL3	interferon lambda 3(IFNL3)
	ISG20	interferon stimulated exonuclease gene 20(ISG20)
	PLSCR1	phospholipid scramblase 1(PLSCR1)
	PARP10	poly(ADP-ribose) polymerase family member 10(PARP10)
	RSAD2	radical S-adenosyl methionine domain containing 2(RSAD2)
	SHFL	shiftless antiviral inhibitor of ribosomal frameshifting(SHFL)
	TNF	tumor necrosis factor(TNF)
	ZC3HAV1	zinc finger CCCH-type containing, antiviral 1(ZC3HAV1)
	ZNFX1	zinc finger NFX1-type containing 1(ZNFX1)
inflammatory response	BCL6	BCL6 transcription repressor(BCL6)
	CCL17	C-C motif chemokine ligand 17(CCL17)
	CCL2	C-C motif chemokine ligand 2(CCL2)
	CCL20	C-C motif chemokine ligand 20(CCL20)
	CCL3L3	C-C motif chemokine ligand 3 like 3(CCL3L3)
	CCL3	C-C motif chemokine ligand 3(CCL3)
	CCL4	C-C motif chemokine ligand 4(CCL4)
	CCL5	C-C motif chemokine ligand 5(CCL5)
	CXCL10	C-X-C motif chemokine ligand 10(CXCL10)
	CXCL11	C-X-C motif chemokine ligand 11(CXCL11)
	CXCL8	C-X-C motif chemokine ligand 8(CXCL8)
	CXCR4	C-X-C motif chemokine receptor 4(CXCR4)
	CX3CL1	C-X3-C motif chemokine ligand 1(CX3CL1)
	CEBPB	CCAAT enhancer binding protein beta(CEBPB)
	CD40	CD40 molecule(CD40)
	CD44	CD44 molecule (Indian blood group)(CD44)
	DAB2IP	DAB2 interacting protein(DAB2IP)
	FOS	Fos proto-oncogene, AP-1 transcription factor subunit(FOS)
	NFKBIZ	NFKB inhibitor zeta(NFKBIZ)
	RELA	RELA proto-oncogene, NF-kB subunit(RELA)
	RELB	RELB proto-oncogene, NF-kB subunit(RELB)
	TICAM1	TIR domain containing adaptor molecule 1(TICAM1)
	TICAM2	TIR domain containing adaptor molecule 2(TICAM2)
	TNFAIP3	TNF alpha induced protein 3(TNFAIP3)
	TNFAIP6	TNF alpha induced protein 6(TNFAIP6)
	TNFRSF1B	TNF receptor superfamily member 1B(TNFRSF1B)
	TNIP1	TNFAIP3 interacting protein 1(TNIP1)
	TNIP2	TNFAIP3 interacting protein 2(TNIP2)
	TNIP3	TNFAIP3 interacting protein 3(TNIP3)
	ADORA2A	adenosine A2a receptor(ADORA2A)
	APOL3	apolipoprotein L3(APOL3)
	ACKR1	atypical chemokine receptor 1 (Duffy blood group)(ACKR1)
	CHST2	carbohydrate sulfotransferase 2(CHST2)
	CASP4	caspase 4(CASP4)
	CSF1	colony stimulating factor 1(CSF1)
	C3	complement C3(C3)
	FUT4	fucosyltransferase 4(FUT4)
	GBP5	guanylate binding protein 5(GBP5)
	IDO1	indoleamine 2,3-dioxygenase 1(IDO1)
	IRF5	interferon regulatory factor 5(IRF5)
	IL1A	interleukin 1 alpha(IL1A)
	IRAK2	interleukin 1 receptor associated kinase 2(IRAK2)
	IL15	interleukin 15(IL15)
	IL23A	interleukin 23 subunit alpha(IL23A)
	IL27	interleukin 27(IL27)
	IL6	interleukin 6(IL6)
	KRT16	keratin 16(KRT16)
	KDM6B	lysine demethylase 6B(KDM6B)
	NOS2	nitric oxide synthase 2(NOS2)
	NFKB1	nuclear factor kappa B subunit 1(NFKB1)
	OLR1	oxidized low density lipoprotein receptor 1(OLR1)
	PTX3	pentraxin 3(PTX3)
	PLA2G4C	phospholipase A2 group IVC(PLA2G4C)
	PTGER2	prostaglandin E receptor 2(PTGER2)
	PTGER4	prostaglandin E receptor 4(PTGER4)
	PTGIR	prostaglandin I2 receptor(PTGIR)
	PTGS2	prostaglandin-endoperoxide synthase 2(PTGS2)
	RIPK2	receptor interacting serine/threonine kinase 2(RIPK2)
	SEMA7A	semaphorin 7A (John Milton Hagen blood group)(SEMA7A)
	SPHK1	sphingosine kinase 1(SPHK1)
	S1PR3	sphingosine-1-phosphate receptor 3(S1PR3)
	THEMIS2	thymocyte selection associated family member 2(THEMIS2)
	TLR3	toll like receptor 3(TLR3)
	TNF	tumor necrosis factor(TNF)
	ZC3H12A	zinc finger CCCH-type containing 12A(ZC3H12A)
innate immune response	OAS1	2'-5'-oligoadenylate synthetase 1(OAS1)
	OAS2	2'-5'-oligoadenylate synthetase 2(OAS2)
	OAS3	2'-5'-oligoadenylate synthetase 3(OAS3)
	OASL	2'-5'-oligoadenylate synthetase like(OASL)
	BCL10	BCL10 immune signaling adaptor(BCL10)
	CYLD	CYLD lysine 63 deubiquitinase(CYLD)
	DAB2IP	DAB2 interacting protein(DAB2IP)
	DDX60	DExD/H-box helicase 60(DDX60)
	DHX58	DExH-box helicase 58(DHX58)
	ELF4	E74 like ETS transcription factor 4(ELF4)
	FYN	FYN proto-oncogene, Src family tyrosine kinase(FYN)
	HERC5	HECT and RLD domain containing E3 ubiquitin protein ligase 5(HERC5)
	LYN	LYN proto-oncogene, Src family tyrosine kinase(LYN)
	MORC3	MORC family CW-type zinc finger 3(MORC3)
	MX1	MX dynamin like GTPase 1(MX1)
	N4BP3	NEDD4 binding protein 3(N4BP3)
	NLRC5	NLR family CARD domain containing 5(NLRC5)
	PML	PML nuclear body scaffold(PML)
	RELA	RELA proto-oncogene, NF-kB subunit(RELA)
	RELB	RELB proto-oncogene, NF-kB subunit(RELB)
	RIGI	RNA sensor RIG-I(RIGI)
	SAMHD1	SAM and HD domain containing deoxynucleoside triphosphate triphosphohydrolase 1(SAMHD1)
	SRPK2	SRSF protein kinase 2(SRPK2)
	TICAM1	TIR domain containing adaptor molecule 1(TICAM1)
	TICAM2	TIR domain containing adaptor molecule 2(TICAM2)
	APOL1	apolipoprotein L1(APOL1)
	B2M	beta-2-microglobulin(B2M)
	BST2	bone marrow stromal cell antigen 2(BST2)
	CASP4	caspase 4(CASP4)
	CHGA	chromogranin A(CHGA)
	CSF1	colony stimulating factor 1(CSF1)
	DTX3L	deltex E3 ubiquitin ligase 3L(DTX3L)
	IFI27	interferon alpha inducible protein 27(IFI27)
	IFI6	interferon alpha inducible protein 6(IFI6)
	IFIT2	interferon induced protein with tetratricopeptide repeats 2(IFIT2)
	IFIT3	interferon induced protein with tetratricopeptide repeats 3(IFIT3)
	IFIT5	interferon induced protein with tetratricopeptide repeats 5(IFIT5)
	IFIH1	interferon induced with helicase C domain 1(IFIH1)
	IFNL1	interferon lambda 1(IFNL1)
	IFNL2	interferon lambda 2(IFNL2)
	IFNL3	interferon lambda 3(IFNL3)
	IFNL4	interferon lambda 4 (gene/pseudogene)(IFNL4)
	IRF5	interferon regulatory factor 5(IRF5)
	IRF7	interferon regulatory factor 7(IRF7)
	ISG20	interferon stimulated exonuclease gene 20(ISG20)
	IL23A	interleukin 23 subunit alpha(IL23A)
	IL27	interleukin 27(IL27)
	KRT16	keratin 16(KRT16)
	HLA-A	major histocompatibility complex, class I, A(HLA-A)
	HLA-B	major histocompatibility complex, class I, B(HLA-B)
	HLA-C	major histocompatibility complex, class I, C(HLA-C)
	NEURL3	neuralized E3 ubiquitin protein ligase 3(NEURL3)
	NCF2	neutrophil cytosolic factor 2(NCF2)
	OPTN	optineurin(OPTN)
	PTX3	pentraxin 3(PTX3)
	PI3	peptidase inhibitor 3(PI3)
	PLPP6	phospholipid phosphatase 6(PLPP6)
	PARP14	poly(ADP-ribose) polymerase family member 14(PARP14)
	PARP9	poly(ADP-ribose) polymerase family member 9(PARP9)
	RSAD2	radical S-adenosyl methionine domain containing 2(RSAD2)
	RIPK2	receptor interacting serine/threonine kinase 2(RIPK2)
	SSC5D	scavenger receptor cysteine rich family member with 5 domains(SSC5D)
	SHFL	shiftless antiviral inhibitor of ribosomal frameshifting(SHFL)
	SLC15A2	solute carrier family 15 member 2(SLC15A2)
	SLC15A3	solute carrier family 15 member 3(SLC15A3)
	SAMD9	sterile alpha motif domain containing 9(SAMD9)
	TLR3	toll like receptor 3(TLR3)
	TMEM106A	transmembrane protein 106A(TMEM106A)
	TRIM14	tripartite motif containing 14(TRIM14)
	TRIM21	tripartite motif containing 21(TRIM21)
	TRIM26	tripartite motif containing 26(TRIM26)
	TRIM35	tripartite motif containing 35(TRIM35)
	TRIM38	tripartite motif containing 38(TRIM38)
	TRIM56	tripartite motif containing 56(TRIM56)
	TRIM8	tripartite motif containing 8(TRIM8)
	ZC3HAV1	zinc finger CCCH-type containing, antiviral 1(ZC3HAV1)
	ZNFX1	zinc finger NFX1-type containing 1(ZNFX1)
response to virus	OAS1	2'-5'-oligoadenylate synthetase 1(OAS1)
	OAS2	2'-5'-oligoadenylate synthetase 2(OAS2)
	OAS3	2'-5'-oligoadenylate synthetase 3(OAS3)
	OASL	2'-5'-oligoadenylate synthetase like(OASL)
	BCL3	BCL3 transcription coactivator(BCL3)
	CCL4	C-C motif chemokine ligand 4(CCL4)
	CCL5	C-C motif chemokine ligand 5(CCL5)
	CXCR4	C-X-C motif chemokine receptor 4(CXCR4)
	DDX60	DExD/H-box helicase 60(DDX60)
	DHX58	DExH-box helicase 58(DHX58)
	FOSL1	FOS like 1, AP-1 transcription factor subunit(FOSL1)
	ISG15	ISG15 ubiquitin like modifier(ISG15)
	MX1	MX dynamin like GTPase 1(MX1)
	NMI	N-myc and STAT interactor(NMI)
	RIGI	RNA sensor RIG-I(RIGI)
	BST2	bone marrow stromal cell antigen 2(BST2)
	ITGB8	integrin subunit beta 8(ITGB8)
	IFNAR2	interferon alpha and beta receptor subunit 2(IFNAR2)
	IFNB1	interferon beta 1(IFNB1)
	IFNGR2	interferon gamma receptor 2(IFNGR2)
	IFI44	interferon induced protein 44(IFI44)
	IFIT1	interferon induced protein with tetratricopeptide repeats 1(IFIT1)
	IFIT2	interferon induced protein with tetratricopeptide repeats 2(IFIT2)
	IFIT3	interferon induced protein with tetratricopeptide repeats 3(IFIT3)
	IFIH1	interferon induced with helicase C domain 1(IFIH1)
	IRF7	interferon regulatory factor 7(IRF7)
	ISG20	interferon stimulated exonuclease gene 20(ISG20)
	IL12A	interleukin 12A(IL12A)
	RSAD2	radical S-adenosyl methionine domain containing 2(RSAD2)
	TNF	tumor necrosis factor(TNF)
	ZC3HAV1	zinc finger CCCH-type containing, antiviral 1(ZC3HAV1)
cellular response to lipopolysaccharide	BCL10	BCL10 immune signaling adaptor(BCL10)
	CCL2	C-C motif chemokine ligand 2(CCL2)
	CXCL10	C-X-C motif chemokine ligand 10(CXCL10)
	CXCL11	C-X-C motif chemokine ligand 11(CXCL11)
	CXCL8	C-X-C motif chemokine ligand 8(CXCL8)
	CEBPB	CCAAT enhancer binding protein beta(CEBPB)
	CD274	CD274 molecule(CD274)
	CD40	CD40 molecule(CD40)
	DAB2IP	DAB2 interacting protein(DAB2IP)
	LOC102723996	ICOS ligand(LOC102723996)
	JAK2	Janus kinase 2(JAK2)
	RELA	RELA proto-oncogene, NF-kB subunit(RELA)
	TICAM1	TIR domain containing adaptor molecule 1(TICAM1)
	TICAM2	TIR domain containing adaptor molecule 2(TICAM2)
	TNFAIP3	TNF alpha induced protein 3(TNFAIP3)
	TNFRSF1B	TNF receptor superfamily member 1B(TNFRSF1B)
	TNIP1	TNFAIP3 interacting protein 1(TNIP1)
	TNIP2	TNFAIP3 interacting protein 2(TNIP2)
	TNIP3	TNFAIP3 interacting protein 3(TNIP3)
	XBP1	X-box binding protein 1(XBP1)
	ZFP36	ZFP36 ring finger protein(ZFP36)
	B2M	beta-2-microglobulin(B2M)
	CSF2	colony stimulating factor 2(CSF2)
	CSF3	colony stimulating factor 3(CSF3)
	CMPK2	cytidine/uridine monophosphate kinase 2(CMPK2)
	EFNB2	ephrin B2(EFNB2)
	ICAM1	intercellular adhesion molecule 1(ICAM1)
	IL1A	interleukin 1 alpha(IL1A)
	IL6	interleukin 6(IL6)
	NOS2	nitric oxide synthase 2(NOS2)
	NFKB1	nuclear factor kappa B subunit 1(NFKB1)
	SELENOS	selenoprotein S(SELENOS)
	SERPINE1	serpin family E member 1(SERPINE1)
	TNF	tumor necrosis factor(TNF)
	ZC3H12A	zinc finger CCCH-type containing 12A(ZC3H12A)
apoptotic process	BCL10	BCL10 immune signaling adaptor(BCL10)
	BBC3	BCL2 binding component 3(BBC3)
	BNIP3	BCL2 interacting protein 3(BNIP3)
	BCL2A1	BCL2 related protein A1(BCL2A1)
	CXCR4	C-X-C motif chemokine receptor 4(CXCR4)
	CFLAR	CASP8 and FADD like apoptosis regulator(CFLAR)
	DRAM1	DNA damage regulated autophagy modulator 1(DRAM1)
	EAF2	ELL associated factor 2(EAF2)
	FAS	Fas cell surface death receptor(FAS)
	JAK2	Janus kinase 2(JAK2)
	JUN	Jun proto-oncogene, AP-1 transcription factor subunit(JUN)
	MCL1	MCL1 apoptosis regulator, BCL2 family member(MCL1)
	MX1	MX dynamin like GTPase 1(MX1)
	NFKBIA	NFKB inhibitor alpha(NFKBIA)
	NUAK2	NUAK family kinase 2(NUAK2)
	PML	PML nuclear body scaffold(PML)
	RASSF5	Ras association domain family member 5(RASSF5)
	SHB	SH2 domain containing adaptor protein B(SHB)
	SH3KBP1	SH3 domain containing kinase binding protein 1(SH3KBP1)
	SH3RF3	SH3 domain containing ring finger 3(SH3RF3)
	SIX1	SIX homeobox 1(SIX1)
	TNFAIP3	TNF alpha induced protein 3(TNFAIP3)
	TNFAIP8	TNF alpha induced protein 8(TNFAIP8)
	TRAF1	TNF receptor associated factor 1(TRAF1)
	TNFRSF10B	TNF receptor superfamily member 10b(TNFRSF10B)
	TNFRSF9	TNF receptor superfamily member 9(TNFRSF9)
	TNIP2	TNFAIP3 interacting protein 2(TNIP2)
	TRADD	TNFRSF1A associated via death domain(TRADD)
	XBP1	X-box binding protein 1(XBP1)
	ZFP36L1	ZFP36 ring finger protein like 1(ZFP36L1)
	ADORA2A	adenosine A2a receptor(ADORA2A)
	BIRC2	baculoviral IAP repeat containing 2(BIRC2)
	BIRC3	baculoviral IAP repeat containing 3(BIRC3)
	CASP10	caspase 10(CASP10)
	CASP3	caspase 3(CASP3)
	CASP4	caspase 4(CASP4)
	CASP7	caspase 7(CASP7)
	C19orf12	chromosome 19 open reading frame 12(C19orf12)
	CSRNP1	cysteine and serine rich nuclear protein 1(CSRNP1)
	DAP	death associated protein(DAP)
	DEDD2	death effector domain containing 2(DEDD2)
	GADD45A	growth arrest and DNA damage inducible alpha(GADD45A)
	HIPK3	homeodomain interacting protein kinase 3(HIPK3)
	HIP1R	huntingtin interacting protein 1 related(HIP1R)
	IFI27	interferon alpha inducible protein 27(IFI27)
	IFI6	interferon alpha inducible protein 6(IFI6)
	IRF1	interferon regulatory factor 1(IRF1)
	IL1A	interleukin 1 alpha(IL1A)
	MMP9	matrix metallopeptidase 9(MMP9)
	MAP1S	microtubule associated protein 1S(MAP1S)
	MAP3K10	mitogen-activated protein kinase kinase kinase 10(MAP3K10)
	NTN1	netrin 1(NTN1)
	NFKB1	nuclear factor kappa B subunit 1(NFKB1)
	PMAIP1	phorbol-12-myristate-13-acetate-induced protein 1(PMAIP1)
	PLSCR1	phospholipid scramblase 1(PLSCR1)
	PRKCD	protein kinase C delta(PRKCD)
	PPP1R15A	protein phosphatase 1 regulatory subunit 15A(PPP1R15A)
	RIPK2	receptor interacting serine/threonine kinase 2(RIPK2)
	SEMA3A	semaphorin 3A(SEMA3A)
	SIAH2	siah E3 ubiquitin protein ligase 2(SIAH2)
	TRIM35	tripartite motif containing 35(TRIM35)
	TRIM69	tripartite motif containing 69(TRIM69)
	UBE2Z	ubiquitin conjugating enzyme E2 Z(UBE2Z)
	ZC3H12A	zinc finger CCCH-type containing 12A(ZC3H12A)
	ZNF385A	zinc finger protein 385A(ZNF385A)
positive regulation of transcription from RNA polymerase II promoter	ARF4	ADP ribosylation factor 4(ARF4)
	BCL3	BCL3 transcription coactivator(BCL3)
	CXCL10	C-X-C motif chemokine ligand 10(CXCL10)
	CX3CL1	C-X3-C motif chemokine ligand 1(CX3CL1)
	CEBPB	CCAAT enhancer binding protein beta(CEBPB)
	CD40	CD40 molecule(CD40)
	CITED2	Cbp/p300 interacting transactivator with Glu/Asp rich carboxy-terminal domain 2(CITED2)
	DAB2IP	DAB2 interacting protein(DAB2IP)
	DDIT3	DNA damage inducible transcript 3(DDIT3)
	ELF4	E74 like ETS transcription factor 4(ELF4)
	EBF4	EBF family member 4(EBF4)
	EAF2	ELL associated factor 2(EAF2)
	ETS1	ETS proto-oncogene 1, transcription factor(ETS1)
	FOSL1	FOS like 1, AP-1 transcription factor subunit(FOSL1)
	FOS	Fos proto-oncogene, AP-1 transcription factor subunit(FOS)
	FOSB	FosB proto-oncogene, AP-1 transcription factor subunit(FOSB)
	GATA6	GATA binding protein 6(GATA6)
	GPBP1	GC-rich promoter binding protein 1(GPBP1)
	JAK2	Janus kinase 2(JAK2)
	JUN	Jun proto-oncogene, AP-1 transcription factor subunit(JUN)
	JUNB	JunB proto-oncogene, AP-1 transcription factor subunit(JUNB)
	KLF2	KLF transcription factor 2(KLF2)
	KLF4	KLF transcription factor 4(KLF4)
	KLF6	KLF transcription factor 6(KLF6)
	MAFF	MAF bZIP transcription factor F(MAFF)
	NFKBIA	NFKB inhibitor alpha(NFKBIA)
	NKX2-8	NK2 homeobox 8(NKX2-8)
	NKX3-1	NK3 homeobox 1(NKX3-1)
	NLRC5	NLR family CARD domain containing 5(NLRC5)
	RELA	RELA proto-oncogene, NF-kB subunit(RELA)
	RELB	RELB proto-oncogene, NF-kB subunit(RELB)
	RIGI	RNA sensor RIG-I(RIGI)
	RUNX2	RUNX family transcription factor 2(RUNX2)
	SERTAD1	SERTA domain containing 1(SERTAD1)
	SIX1	SIX homeobox 1(SIX1)
	SMARCA5	SWI/SNF related, matrix associated, actin dependent regulator of chromatin, subfamily a, member 5(SMARCA5)
	TNIP1	TNFAIP3 interacting protein 1(TNIP1)
	TNIP2	TNFAIP3 interacting protein 2(TNIP2)
	TNIP3	TNFAIP3 interacting protein 3(TNIP3)
	XBP1	X-box binding protein 1(XBP1)
	ATF3	activating transcription factor 3(ATF3)
	ACVR1	activin A receptor type 1(ACVR1)
	ARMCX3	armadillo repeat containing X-linked 3(ARMCX3)
	BMAL2	basic helix-loop-helix ARNT like 2(BMAL2)
	BHLHA15	basic helix-loop-helix family member a15(BHLHA15)
	CREB3	cAMP responsive element binding protein 3(CREB3)
	CASZ1	castor zinc finger 1(CASZ1)
	CSF3	colony stimulating factor 3(CSF3)
	CSRNP1	cysteine and serine rich nuclear protein 1(CSRNP1)
	EGR1	early growth response 1(EGR1)
	EGR3	early growth response 3(EGR3)
	EGR4	early growth response 4(EGR4)
	FGF2	fibroblast growth factor 2(FGF2)
	HELZ2	helicase with zinc finger 2(HELZ2)
	HOXB4	homeobox B4(HOXB4)
	HOXB9	homeobox B9(HOXB9)
	HOXD10	homeobox D10(HOXD10)
	HOXD9	homeobox D9(HOXD9)
	IER2	immediate early response 2(IER2)
	INHBA	inhibin subunit beta A(INHBA)
	IGF2	insulin like growth factor 2(IGF2)
	IFNB1	interferon beta 1(IFNB1)
	IRF1	interferon regulatory factor 1(IRF1)
	IRF2	interferon regulatory factor 2(IRF2)
	IRF5	interferon regulatory factor 5(IRF5)
	IRF7	interferon regulatory factor 7(IRF7)
	IRF9	interferon regulatory factor 9(IRF9)
	IL1A	interleukin 1 alpha(IL1A)
	IL11	interleukin 11(IL11)
	IL23A	interleukin 23 subunit alpha(IL23A)
	IL6	interleukin 6(IL6)
	IRX3	iroquois homeobox 3(IRX3)
	KDM6B	lysine demethylase 6B(KDM6B)
	KMT2C	lysine methyltransferase 2C(KMT2C)
	MED12L	mediator complex subunit 12L(MED12L)
	MSX1	msh homeobox 1(MSX1)
	NFKB1	nuclear factor kappa B subunit 1(NFKB1)
	NFKB2	nuclear factor kappa B subunit 2(NFKB2)
	NFATC1	nuclear factor of activated T cells 1(NFATC1)
	NCOA7	nuclear receptor coactivator 7(NCOA7)
	NR2F1	nuclear receptor subfamily 2 group F member 1(NR2F1)
	PITX3	paired like homeodomain 3(PITX3)
	PLSCR1	phospholipid scramblase 1(PLSCR1)
	PCGF5	polycomb group ring finger 5(PCGF5)
	PRKD2	protein kinase D2(PRKD2)
	RIPK2	receptor interacting serine/threonine kinase 2(RIPK2)
	RFX2	regulatory factor X2(RFX2)
	RFX5	regulatory factor X5(RFX5)
	SCX	scleraxis bHLH transcription factor(SCX)
	SETX	senataxin(SETX)
	STAT2	signal transducer and activator of transcription 2(STAT2)
	STAT5A	signal transducer and activator of transcription 5A(STAT5A)
	SALL1	spalt like transcription factor 1(SALL1)
	TLR3	toll like receptor 3(TLR3)
	TNF	tumor necrosis factor(TNF)
	USF1	upstream transcription factor 1(USF1)
	ZC3H12A	zinc finger CCCH-type containing 12A(ZC3H12A)
	ZEB2	zinc finger E-box binding homeobox 2(ZEB2)
	ZMIZ2	zinc finger MIZ-type containing 2(ZMIZ2)
	ZNF267	zinc finger protein 267(ZNF267)
	ZNF711	zinc finger protein 711(ZNF711)
	ZNF841	zinc finger protein 841(ZNF841)
cellular response to tumor necrosis factor	CCL17	C-C motif chemokine ligand 17(CCL17)
	CCL2	C-C motif chemokine ligand 2(CCL2)
	CCL20	C-C motif chemokine ligand 20(CCL20)
	CCL3L3	C-C motif chemokine ligand 3 like 3(CCL3L3)
	CCL3	C-C motif chemokine ligand 3(CCL3)
	CCL4	C-C motif chemokine ligand 4(CCL4)
	CCL5	C-C motif chemokine ligand 5(CCL5)
	CXCL8	C-X-C motif chemokine ligand 8(CXCL8)
	CX3CL1	C-X3-C motif chemokine ligand 1(CX3CL1)
	CD40	CD40 molecule(CD40)
	DAB2IP	DAB2 interacting protein(DAB2IP)
	FOS	Fos proto-oncogene, AP-1 transcription factor subunit(FOS)
	KLF2	KLF transcription factor 2(KLF2)
	NFKBIA	NFKB inhibitor alpha(NFKBIA)
	NKX3-1	NK3 homeobox 1(NKX3-1)
	RELA	RELA proto-oncogene, NF-kB subunit(RELA)
	TRADD	TNFRSF1A associated via death domain(TRADD)
	ZFP36L1	ZFP36 ring finger protein like 1(ZFP36L1)
	ZFP36L2	ZFP36 ring finger protein like 2(ZFP36L2)
	ZFP36	ZFP36 ring finger protein(ZFP36)
	CYP1B1	cytochrome P450 family 1 subfamily B member 1(CYP1B1)
	GBP1	guanylate binding protein 1(GBP1)
	GBP2	guanylate binding protein 2(GBP2)
	GBP3	guanylate binding protein 3(GBP3)
	ICAM1	intercellular adhesion molecule 1(ICAM1)
	NFKB1	nuclear factor kappa B subunit 1(NFKB1)
	NFATC1	nuclear factor of activated T cells 1(NFATC1)
	ZC3H12A	zinc finger CCCH-type containing 12A(ZC3H12A)
immune response	CCL2	C-C motif chemokine ligand 2(CCL2)
	CCL20	C-C motif chemokine ligand 20(CCL20)
	CCL3	C-C motif chemokine ligand 3(CCL3)
	CCL4L2	C-C motif chemokine ligand 4 like 2(CCL4L2)
	CCL4	C-C motif chemokine ligand 4(CCL4)
	CCL5	C-C motif chemokine ligand 5(CCL5)
	CXCL8	C-X-C motif chemokine ligand 8(CXCL8)
	CXCR4	C-X-C motif chemokine receptor 4(CXCR4)
	CX3CL1	C-X3-C motif chemokine ligand 1(CX3CL1)
	CEBPB	CCAAT enhancer binding protein beta(CEBPB)
	CD274	CD274 molecule(CD274)
	CD70	CD70 molecule(CD70)
	ETS1	ETS proto-oncogene 1, transcription factor(ETS1)
	FAS	Fas cell surface death receptor(FAS)
	GTPBP1	GTP binding protein 1(GTPBP1)
	LOC102723996	ICOS ligand(LOC102723996)
	JAK2	Janus kinase 2(JAK2)
	SAMHD1	SAM and HD domain containing deoxynucleoside triphosphate triphosphohydrolase 1(SAMHD1)
	TAPBP	TAP binding protein(TAPBP)
	TNFRSF1B	TNF receptor superfamily member 1B(TNFRSF1B)
	TNFSF13B	TNF superfamily member 13b(TNFSF13B)
	ULBP2	UL16 binding protein 2(ULBP2)
	ULBP3	UL16 binding protein 3(ULBP3)
	XBP1	X-box binding protein 1(XBP1)
	B2M	beta-2-microglobulin(B2M)
	CTSS	cathepsin S(CTSS)
	CSF2	colony stimulating factor 2(CSF2)
	CSF3	colony stimulating factor 3(CSF3)
	C3	complement C3(C3)
	GBP2	guanylate binding protein 2(GBP2)
	HRH2	histamine receptor H2(HRH2)
	IKBKE	inhibitor of nuclear factor kappa B kinase subunit epsilon(IKBKE)
	ITGB8	integrin subunit beta 8(ITGB8)
	IFI6	interferon alpha inducible protein 6(IFI6)
	IFI44	interferon induced protein 44(IFI44)
	IL1A	interleukin 1 alpha(IL1A)
	IL12A	interleukin 12A(IL12A)
	IL15	interleukin 15(IL15)
	IL32	interleukin 32(IL32)
	LTB	lymphotoxin beta(LTB)
	HLA-A	major histocompatibility complex, class I, A(HLA-A)
	HLA-B	major histocompatibility complex, class I, B(HLA-B)
	HLA-C	major histocompatibility complex, class I, C(HLA-C)
	HLA-F	major histocompatibility complex, class I, F(HLA-F)
	HLA-DOB	major histocompatibility complex, class II, DO beta(HLA-DOB)
	MAP3K14	mitogen-activated protein kinase kinase kinase 14(MAP3K14)
	PIK3R3	phosphoinositide-3-kinase regulatory subunit 3(PIK3R3)
	PTGER4	prostaglandin E receptor 4(PTGER4)
	PNP	purine nucleoside phosphorylase(PNP)
	RAET1G	retinoic acid early transcript 1G(RAET1G)
	RAET1L	retinoic acid early transcript 1L(RAET1L)
	SECTM1	secreted and transmembrane 1(SECTM1)
	SEMA7A	semaphorin 7A (John Milton Hagen blood group)(SEMA7A)
	TNF	tumor necrosis factor(TNF)
